# Supplementary material for: A trinuclear Fe–Fe–Ni complex formed by ligand reshuffling
Source: Acta Crystallogr Sect E Struct Rep Online. 2011 May 20;67(Pt 6):m766–7. doi: 10.1107/S1600536811017892 (PMC3120414; doi:10.1107/S1600536811017892)
Supplement: Supplementary file 1 [file e-67-0m766-sup1.cif]

##############################################################################
#                                                                            #
# This CIF contains the data in a paper accepted for publication in          #
# Acta Crystallographica Section E. It conforms to the requirements of       #
# Notes for Authors for Acta Crystallographica Section E, and has been       #
# peer reviewed under the auspices of the IUCr Commission on Journals.       #
#                                                                            #
# Full details of the Crystallographic Information File format               #
# are given in the paper "The Crystallographic Information File (CIF):       #
# a New Standard Archive File for Crystallography" by S. R. Hall, F. H.      #
# Allen and I. D. Brown [Acta Cryst. (1991), A47, 655-685].                  #
#                                                                            #
# The current version of the core CIF dictionary is obtainable from          #
# ftp://ftp.iucr.org/pub/cif_core.dic.                                       #
#                                                                            #
# Software is freely available for graphical display of the structure(s)     #
# in this CIF. For information consult the CIF software page                 #
# http://www.iucr.org/resources/cif/software.                                #
#                                                                            #
# This file may be used for bona fide research purposes within the           #
# scientific community so long as proper attribution is given to the journal # 
# article from which it was obtained.                                        #
#                                                                            #
##############################################################################
data_I
_audit_creation_method     SHELXL-97
_chemical_name_systematic
;
dicarbonyl-3\k^2^<i>C</i>-(\m~3~-3,6-dimethyl-
3,6-diazaoctane-1,8-dithiolato-
1:2:3\k^7^<i>S</i>:<i>S</i>,<i>N</i>,<i>N</i>',<i>S</i>':<i>S</i>,
<i>S</i>')(\m~2~-3,6-dimethyl-3,6-diazaoctane-1,8-dithiolato-
1:2\k^5^<i>S</i>,<i>N</i>,<i>N</i>',<i>S</i>':<i>S</i>)-1,2-diiron(II)-
3-nickel(0)
;
_chemical_name_common     ?
_chemical_formula_moiety     'C18 H36 Fe2 N4 Ni O2 S4'
_chemical_formula_sum     'C18 H36 Fe2 N4 Ni O2 S4'
_chemical_formula_iupac     '[Fe2 Ni (C8 H18 N2 S2)2 (C O)2]'
_chemical_formula_weight     639.16
_chemical_melting_point     ?
_symmetry_cell_setting     triclinic
_symmetry_space_group_name_H-M     'P -1'
_symmetry_space_group_name_Hall     '-P 1'
loop_
    _symmetry_equiv_pos_as_xyz
    'x, y, z'
    '-x, -y, -z'
_cell_length_a     8.4051(3)
_cell_length_b     12.7146(5)
_cell_length_c     13.3451(5)
_cell_angle_alpha     70.4750(10)
_cell_angle_beta     83.2080(10)
_cell_angle_gamma     79.3090(10)
_cell_volume     1318.38(9)
_cell_formula_units_Z     2
_cell_measurement_reflns_used     300
_cell_measurement_theta_min     2.47
_cell_measurement_theta_max     28.39
_cell_measurement_temperature     173(2)
_exptl_crystal_description     needle
_exptl_crystal_colour     black
_exptl_crystal_size_max     0.35
_exptl_crystal_size_mid     0.10
_exptl_crystal_size_min     0.10
_exptl_crystal_density_diffrn     1.610
_exptl_crystal_density_meas     ?
_exptl_crystal_density_method     'not measured'
_exptl_crystal_F_000     664
_exptl_absorpt_coefficient_mu     2.132
_exptl_absorpt_correction_type     multi-scan
_exptl_absorpt_process_details     '(SADABS; Sheldrick, 2004)'
_exptl_absorpt_correction_T_min     0.774
_exptl_absorpt_correction_T_max     0.808
_exptl_special_details
;
;
_diffrn_ambient_temperature     173(2)
_diffrn_radiation_type     MoK\a
_diffrn_radiation_wavelength     0.71073
_diffrn_radiation_source     'fine-focus sealed tube'
_diffrn_radiation_monochromator     graphite
_diffrn_measurement_device_type     'Bruker SMART CCD area-detector'
_diffrn_measurement_method     '\f and \w'
_diffrn_detector_area_resol_mean     ?
_diffrn_reflns_number     41649
_diffrn_reflns_av_R_equivalents     0.0256
_diffrn_reflns_av_sigmaI/netI     0.0169
_diffrn_reflns_theta_min     1.62
_diffrn_reflns_theta_max     28.42
_diffrn_reflns_theta_full     28.42
_diffrn_measured_fraction_theta_max     0.994
_diffrn_measured_fraction_theta_full     0.994
_diffrn_reflns_limit_h_min     -11
_diffrn_reflns_limit_h_max     11
_diffrn_reflns_limit_k_min     -16
_diffrn_reflns_limit_k_max     16
_diffrn_reflns_limit_l_min     -17
_diffrn_reflns_limit_l_max     17
_diffrn_standards_number     0
_diffrn_standards_interval_count     .
_diffrn_standards_interval_time     .
_diffrn_standards_decay_%     ?
_refine_special_details
;
Refinement of F^2^ against ALL reflections.  The weighted R-factor wR and
 goodness of fit S are based on F^2^, conventional R-factors R are based
 on F, with F set to zero for negative F^2^. The threshold expression of
 F^2^ > 2\s(F^2^) is used only for calculating R-factors(gt) etc. and is
 not relevant to the choice of reflections for refinement.  R-factors based
 on F^2^ are statistically about twice as large as those based on F, and R-
 factors based on ALL data will be even larger.
;
_reflns_number_total     6596
_reflns_number_gt     5863
_reflns_threshold_expression     I>2\s(I)
_refine_ls_structure_factor_coef     Fsqd
_refine_ls_matrix_type     full
_refine_ls_R_factor_all     0.0276
_refine_ls_R_factor_gt     0.0220
_refine_ls_wR_factor_gt     0.0532
_refine_ls_wR_factor_ref     0.0557
_refine_ls_goodness_of_fit_ref     1.072
_refine_ls_restrained_S_all     1.072
_refine_ls_number_reflns     6596
_refine_ls_number_parameters     301
_refine_ls_number_restraints     2
_refine_ls_hydrogen_treatment     constr
_refine_ls_weighting_scheme     calc
_refine_ls_weighting_details
         'calc w=1/[\s^2^(Fo^2^)+(0.0257P)^2^+0.7211P] where P=(Fo^2^+2Fc^2^)/3'
_atom_sites_solution_hydrogens     geom
_atom_sites_solution_primary     direct
_atom_sites_solution_secondary     difmap
_refine_ls_shift/su_max     0.001
_refine_ls_shift/su_mean     0.000
_refine_diff_density_max     0.838
_refine_diff_density_min     -0.312
_refine_ls_extinction_method     none
_refine_ls_extinction_coef     ?
loop_
    _atom_type_symbol
    _atom_type_description
    _atom_type_scat_dispersion_real
    _atom_type_scat_dispersion_imag
    _atom_type_scat_source
    'C' 'C' 0.0033 0.0016
                         'International Tables Vol C Tables 4.2.6.8 and 6.1.1.4'
    'H' 'H' 0.0000 0.0000
                         'International Tables Vol C Tables 4.2.6.8 and 6.1.1.4'
    'N' 'N' 0.0061 0.0033
                         'International Tables Vol C Tables 4.2.6.8 and 6.1.1.4'
    'O' 'O' 0.0106 0.0060
                         'International Tables Vol C Tables 4.2.6.8 and 6.1.1.4'
    'S' 'S' 0.1246 0.1234
                         'International Tables Vol C Tables 4.2.6.8 and 6.1.1.4'
    'Ni' 'Ni' 0.3393 1.1124
                         'International Tables Vol C Tables 4.2.6.8 and 6.1.1.4'
    'Fe' 'Fe' 0.3463 0.8444
                         'International Tables Vol C Tables 4.2.6.8 and 6.1.1.4'
_computing_data_collection     'SMART (Bruker, 2003)'
_computing_cell_refinement     'SAINT (Bruker, 2003)'
_computing_data_reduction     'SAINT (Bruker, 2003)'
_computing_structure_solution     'SHELXS97 (Sheldrick, 2008)'
_computing_structure_refinement     'SHELXL97 (Sheldrick, 2008)'
_computing_molecular_graphics     'ORTEP-3 for Windows (Farrugia, 1997)'
_computing_publication_material     'publCIF (Westrip, 2010)'
loop_
    _atom_site_type_symbol
    _atom_site_label
    _atom_site_fract_x
    _atom_site_fract_y
    _atom_site_fract_z
    _atom_site_U_iso_or_equiv
    _atom_site_adp_type
    _atom_site_calc_flag
    _atom_site_refinement_flags
    _atom_site_occupancy
    _atom_site_symmetry_multiplicity
    _atom_site_disorder_assembly
    _atom_site_disorder_group
    Fe Fe1 0.16309(2) 0.133392(18) 0.257975(16) 0.01240(5) Uani d . 1 1 A .
    Fe Fe2 0.09584(2) 0.348721(18) 0.325379(16) 0.01218(5) Uani d . 1 1 A .
    Ni Ni3 0.28724(2) 0.242434(17) 0.047760(16) 0.01672(5) Uani d . 1 1 . .
    S S1 0.43299(4) 0.11355(3) 0.18653(3) 0.01652(8) Uani d . 1 1 . .
    S S2 0.10001(4) 0.33301(3) 0.15138(3) 0.01364(7) Uani d . 1 1 . .
    S S3 -0.16068(4) 0.39578(3) 0.39741(3) 0.01589(8) Uani d . 1 1 . .
    S S4 0.14979(5) 0.14843(3) 0.43141(3) 0.01533(8) Uani d D 1 1 . .
    C C1 0.4545(2) -0.02863(14) 0.17643(14) 0.0227(3) Uani d . 1 1 . .
    H H1A 0.5104 -0.0291 0.1087 0.027 Uiso calc R 1 1 . .
    H H1B 0.5207 -0.0810 0.2325 0.027 Uiso calc R 1 1 . .
    C C2 0.29216(19) -0.06906(14) 0.18532(13) 0.0200(3) Uani d . 1 1 A .
    H H2A 0.2377 -0.0295 0.1199 0.024 Uiso calc R 1 1 . .
    H H2B 0.3114 -0.1490 0.1936 0.024 Uiso calc R 1 1 . .
    C C3 0.02134(19) -0.07559(13) 0.27173(13) 0.0176(3) Uani d . 1 1 A .
    H H3A -0.0332 -0.0923 0.3422 0.021 Uiso calc R 1 1 . .
    H H3B 0.0314 -0.1417 0.2492 0.021 Uiso calc R 1 1 . .
    C C4 -0.07916(19) 0.02363(13) 0.19473(13) 0.0170(3) Uani d . 1 1 A .
    H H4A -0.0334 0.0330 0.1226 0.020 Uiso calc R 1 1 . .
    H H4B -0.1889 0.0082 0.1987 0.020 Uiso calc R 1 1 . .
    C C5 -0.14768(18) 0.22706(13) 0.12884(12) 0.0158(3) Uani d . 1 1 A .
    H H5A -0.2637 0.2297 0.1283 0.019 Uiso calc R 1 1 . .
    H H5B -0.0978 0.2168 0.0627 0.019 Uiso calc R 1 1 . .
    C C6 -0.11543(18) 0.33834(13) 0.13483(12) 0.0158(3) Uani d . 1 1 . .
    H H6A -0.1801 0.3552 0.1944 0.019 Uiso calc R 1 1 . .
    H H6B -0.1478 0.3985 0.0702 0.019 Uiso calc R 1 1 . .
    C C7 0.2542(2) -0.12185(14) 0.37795(14) 0.0229(3) Uani d . 1 1 A .
    H H7A 0.1806 -0.1121 0.4360 0.034 Uiso calc R 1 1 . .
    H H7B 0.3559 -0.1004 0.3830 0.034 Uiso calc R 1 1 . .
    H H7C 0.2713 -0.1996 0.3810 0.034 Uiso calc R 1 1 . .
    C C8 -0.18756(18) 0.12685(14) 0.31805(12) 0.0168(3) Uani d . 1 1 A .
    H H8A -0.2950 0.1178 0.3084 0.025 Uiso calc R 1 1 . .
    H H8B -0.1918 0.1964 0.3326 0.025 Uiso calc R 1 1 . .
    H H8C -0.1433 0.0648 0.3767 0.025 Uiso calc R 1 1 . .
    C C9 -0.1930(2) 0.54613(14) 0.32196(14) 0.0213(3) Uani d . 1 1 . .
    H H9A -0.2153 0.5564 0.2493 0.026 Uiso calc R 1 1 . .
    H H9B -0.2860 0.5840 0.3536 0.026 Uiso calc R 1 1 . .
    C C10 -0.04347(19) 0.59781(13) 0.32169(13) 0.0193(3) Uani d . 1 1 A .
    H H10A -0.0647 0.6784 0.2848 0.023 Uiso calc R 1 1 . .
    H H10B -0.0214 0.5869 0.3945 0.023 Uiso calc R 1 1 . .
    C C15 0.0975(2) 0.59951(14) 0.15256(13) 0.0237(3) Uani d . 1 1 A .
    H H15A 0.1044 0.6783 0.1340 0.036 Uiso calc R 1 1 . .
    H H15B -0.0019 0.5911 0.1293 0.036 Uiso calc R 1 1 . .
    H H15C 0.1878 0.5634 0.1185 0.036 Uiso calc R 1 1 . .
    C C17 0.2083(2) 0.18224(14) -0.03214(13) 0.0216(3) Uani d . 1 1 . .
    C C18 0.4093(2) 0.34856(16) -0.02072(14) 0.0274(4) Uani d . 1 1 . .
    C C11A 0.2515(4) 0.5652(2) 0.3033(3) 0.0152(6) Uani d P 0.873(2) 1 A 1
    H H11A 0.2306 0.6334 0.3232 0.018 Uiso calc PR 0.873(2) 1 A 1
    H H11B 0.3338 0.5747 0.2449 0.018 Uiso calc PR 0.873(2) 1 A 1
    C C12A 0.3122(2) 0.46365(15) 0.39850(14) 0.0166(3) Uani d P 0.873(2) 1 A 1
    H H12A 0.4172 0.4723 0.4153 0.020 Uiso calc PR 0.873(2) 1 A 1
    H H12B 0.2376 0.4622 0.4601 0.020 Uiso calc PR 0.873(2) 1 A 1
    C C13A 0.3720(2) 0.26051(15) 0.47315(14) 0.0187(4) Uani d P 0.873(2) 1 A 1
    H H13A 0.3039 0.2722 0.5336 0.022 Uiso calc PR 0.873(2) 1 A 1
    H H13B 0.4835 0.2593 0.4864 0.022 Uiso calc PR 0.873(2) 1 A 1
    C C14A 0.3555(3) 0.1464(4) 0.4646(2) 0.0190(7) Uani d P 0.873(2) 1 A 1
    H H14A 0.3792 0.0876 0.5318 0.023 Uiso calc PR 0.873(2) 1 A 1
    H H14B 0.4329 0.1296 0.4100 0.023 Uiso calc PR 0.873(2) 1 A 1
    C C16A 0.4504(2) 0.35148(16) 0.28764(14) 0.0179(4) Uani d P 0.873(2) 1 A 1
    H H16A 0.4154 0.4095 0.2234 0.027 Uiso calc PR 0.873(2) 1 A 1
    H H16B 0.4629 0.2790 0.2776 0.027 Uiso calc PR 0.873(2) 1 A 1
    H H16C 0.5523 0.3632 0.3045 0.027 Uiso calc PR 0.873(2) 1 A 1
    C C11B 0.258(3) 0.544(2) 0.317(3) 0.0152(6) Uani d PD 0.127(2) 1 A 2
    H H11C 0.2967 0.6154 0.2801 0.018 Uiso calc PR 0.127(2) 1 A 2
    H H11D 0.2327 0.5404 0.3907 0.018 Uiso calc PR 0.127(2) 1 A 2
    C C12B 0.3875(15) 0.4560(10) 0.3141(10) 0.0166(3) Uani d P 0.127(2) 1 A 2
    H H12C 0.4824 0.4642 0.3440 0.020 Uiso calc PR 0.127(2) 1 A 2
    H H12D 0.4161 0.4556 0.2416 0.020 Uiso calc PR 0.127(2) 1 A 2
    C C13B 0.4403(15) 0.2509(10) 0.3774(10) 0.0187(4) Uani d P 0.127(2) 1 A 2
    H H13C 0.5410 0.2506 0.4064 0.022 Uiso calc PR 0.127(2) 1 A 2
    H H13D 0.4649 0.2498 0.3049 0.022 Uiso calc PR 0.127(2) 1 A 2
    C C14B 0.368(2) 0.145(4) 0.444(3) 0.0190(7) Uani d PD 0.127(2) 1 A 2
    H H14C 0.3846 0.1305 0.5184 0.023 Uiso calc PR 0.127(2) 1 A 2
    H H14D 0.4285 0.0809 0.4243 0.023 Uiso calc PR 0.127(2) 1 A 2
    C C16B 0.3161(15) 0.3535(11) 0.4984(10) 0.0179(4) Uani d P 0.127(2) 1 A 2
    H H16D 0.4235 0.3431 0.5213 0.027 Uiso calc PR 0.127(2) 1 A 2
    H H16E 0.2618 0.2923 0.5425 0.027 Uiso calc PR 0.127(2) 1 A 2
    H H16F 0.2565 0.4236 0.5040 0.027 Uiso calc PR 0.127(2) 1 A 2
    N N1 0.18488(15) -0.05031(11) 0.27614(10) 0.0160(3) Uani d . 1 1 . .
    N N2 -0.08327(15) 0.12932(11) 0.21968(10) 0.0137(2) Uani d . 1 1 . .
    N N3 0.10106(16) 0.54665(11) 0.26911(10) 0.0163(3) Uani d D 1 1 . .
    N N4 0.32667(15) 0.35576(11) 0.37691(10) 0.0146(2) Uani d . 1 1 . .
    O O1 0.16438(17) 0.14540(12) -0.08973(11) 0.0326(3) Uani d . 1 1 . .
    O O2 0.4842(2) 0.41629(15) -0.06992(14) 0.0542(5) Uani d . 1 1 . .
loop_
    _atom_site_aniso_label
    _atom_site_aniso_U_11
    _atom_site_aniso_U_22
    _atom_site_aniso_U_33
    _atom_site_aniso_U_12
    _atom_site_aniso_U_13
    _atom_site_aniso_U_23
    Fe1 0.01141(10) 0.01167(10) 0.01369(10) -0.00240(7) -0.00188(7) -0.00282(8)
    Fe2 0.01255(10) 0.01202(10) 0.01194(10) -0.00203(8) -0.00163(7) -0.00344(8)
    Ni3 0.01734(10) 0.01883(11) 0.01431(10) -0.00452(8) 0.00068(7) -0.00536(8)
    S1 0.01209(16) 0.01827(18) 0.01966(18) -0.00310(13) -0.00083(13)
                                                                    -0.00635(15)
    S2 0.01514(17) 0.01348(17) 0.01239(16) -0.00337(13) -0.00058(12)
                                                                    -0.00372(13)
    S3 0.01420(17) 0.01595(18) 0.01823(18) -0.00223(13) -0.00011(13)
                                                                    -0.00679(14)
    S4 0.01799(17) 0.01352(17) 0.01314(16) -0.00435(13) -0.00200(13)
                                                                    -0.00111(13)
    C1 0.0172(8) 0.0192(8) 0.0312(9) 0.0001(6) 0.0009(6) -0.0099(7)
    C2 0.0194(8) 0.0162(8) 0.0255(8) -0.0008(6) -0.0006(6) -0.0096(6)
    C3 0.0189(7) 0.0141(7) 0.0211(8) -0.0060(6) -0.0020(6) -0.0051(6)
    C4 0.0160(7) 0.0164(7) 0.0216(8) -0.0046(6) -0.0034(6) -0.0081(6)
    C5 0.0149(7) 0.0174(7) 0.0146(7) -0.0013(6) -0.0042(5) -0.0040(6)
    C6 0.0153(7) 0.0160(7) 0.0146(7) 0.0002(5) -0.0035(5) -0.0034(6)
    C7 0.0265(8) 0.0152(8) 0.0243(8) -0.0022(6) -0.0092(7) -0.0009(6)
    C8 0.0144(7) 0.0192(8) 0.0160(7) -0.0037(6) 0.0007(5) -0.0045(6)
    C9 0.0194(8) 0.0171(8) 0.0268(8) 0.0013(6) -0.0065(6) -0.0069(7)
    C10 0.0220(8) 0.0128(7) 0.0230(8) 0.0001(6) -0.0041(6) -0.0059(6)
    C15 0.0357(10) 0.0173(8) 0.0159(7) -0.0050(7) -0.0054(7) -0.0006(6)
    C17 0.0215(8) 0.0216(8) 0.0208(8) 0.0032(6) -0.0030(6) -0.0085(7)
    C18 0.0265(9) 0.0300(10) 0.0227(8) -0.0067(7) 0.0054(7) -0.0054(7)
    C11A 0.0210(8) 0.0065(16) 0.0164(14) -0.0054(9) -0.0018(7) 0.0006(12)
    C12A 0.0185(8) 0.0157(8) 0.0174(8) -0.0044(6) -0.0033(6) -0.0060(7)
    C13A 0.0210(9) 0.0168(9) 0.0174(8) -0.0032(7) -0.0093(7) -0.0012(7)
    C14A 0.0208(9) 0.0154(8) 0.0191(18) -0.0020(8) -0.0099(9) -0.0008(13)
    C16A 0.0153(8) 0.0186(9) 0.0210(9) -0.0038(7) 0.0010(6) -0.0080(7)
    C11B 0.0210(8) 0.0065(16) 0.0164(14) -0.0054(9) -0.0018(7) 0.0006(12)
    C12B 0.0185(8) 0.0157(8) 0.0174(8) -0.0044(6) -0.0033(6) -0.0060(7)
    C13B 0.0210(9) 0.0168(9) 0.0174(8) -0.0032(7) -0.0093(7) -0.0012(7)
    C14B 0.0208(9) 0.0154(8) 0.0191(18) -0.0020(8) -0.0099(9) -0.0008(13)
    C16B 0.0153(8) 0.0186(9) 0.0210(9) -0.0038(7) 0.0010(6) -0.0080(7)
    N1 0.0151(6) 0.0137(6) 0.0184(6) -0.0022(5) -0.0025(5) -0.0038(5)
    N2 0.0141(6) 0.0132(6) 0.0141(6) -0.0027(5) -0.0017(5) -0.0040(5)
    N3 0.0210(6) 0.0133(6) 0.0145(6) -0.0033(5) -0.0028(5) -0.0033(5)
    N4 0.0150(6) 0.0131(6) 0.0153(6) -0.0029(5) -0.0017(5) -0.0035(5)
    O1 0.0367(7) 0.0340(7) 0.0341(7) 0.0055(6) -0.0133(6) -0.0223(6)
    O2 0.0591(11) 0.0505(10) 0.0465(10) -0.0323(9) 0.0199(8) -0.0022(8)
_geom_special_details
;
 All esds (except the esd in the dihedral angle between two l.s. planes)
 are estimated using the full covariance matrix.  The cell esds are taken
 into account individually in the estimation of esds in distances, angles
 and torsion angles; correlations between esds in cell parameters are only
 used when they are defined by crystal symmetry.  An approximate (isotropic)
 treatment of cell esds is used for estimating esds involving l.s. planes.
;
loop_
    _geom_bond_atom_site_label_1
    _geom_bond_atom_site_label_2
    _geom_bond_site_symmetry_2
    _geom_bond_distance
    _geom_bond_publ_flag
    Fe1 N2 . 2.2044(12) ?
    Fe1 N1 . 2.2408(13) ?
    Fe1 S1 . 2.3570(4) ?
    Fe1 S4 . 2.3734(4) ?
    Fe1 S2 . 2.4519(4) ?
    Fe1 Ni3 . 2.8505(3) ?
    Fe1 Fe2 . 3.0945(3) ?
    Fe2 N4 . 2.1601(13) ?
    Fe2 S3 . 2.3122(4) ?
    Fe2 N3 . 2.3809(13) ?
    Fe2 S2 . 2.3919(4) ?
    Fe2 S4 . 2.4511(4) ?
    Ni3 C17 . 1.7506(17) ?
    Ni3 C18 . 1.7821(18) ?
    Ni3 S1 . 2.3193(4) ?
    Ni3 S2 . 2.3648(4) ?
    S1 C1 . 1.8316(17) ?
    S2 C6 . 1.8361(15) ?
    S3 C9 . 1.8240(17) ?
    S4 C14A . 1.829(3) ?
    S4 C14B . 1.851(19) ?
    C1 C2 . 1.523(2) ?
    C1 H1A . 0.9700 ?
    C1 H1B . 0.9700 ?
    C2 N1 . 1.481(2) ?
    C2 H2A . 0.9700 ?
    C2 H2B . 0.9700 ?
    C3 N1 . 1.481(2) ?
    C3 C4 . 1.518(2) ?
    C3 H3A . 0.9700 ?
    C3 H3B . 0.9700 ?
    C4 N2 . 1.4823(19) ?
    C4 H4A . 0.9700 ?
    C4 H4B . 0.9700 ?
    C5 N2 . 1.4851(19) ?
    C5 C6 . 1.518(2) ?
    C5 H5A . 0.9700 ?
    C5 H5B . 0.9700 ?
    C6 H6A . 0.9700 ?
    C6 H6B . 0.9700 ?
    C7 N1 . 1.476(2) ?
    C7 H7A . 0.9600 ?
    C7 H7B . 0.9600 ?
    C7 H7C . 0.9600 ?
    C8 N2 . 1.4843(19) ?
    C8 H8A . 0.9600 ?
    C8 H8B . 0.9600 ?
    C8 H8C . 0.9600 ?
    C9 C10 . 1.521(2) ?
    C9 H9A . 0.9700 ?
    C9 H9B . 0.9700 ?
    C10 N3 . 1.484(2) ?
    C10 H10A . 0.9700 ?
    C10 H10B . 0.9700 ?
    C15 N3 . 1.475(2) ?
    C15 H15A . 0.9600 ?
    C15 H15B . 0.9600 ?
    C15 H15C . 0.9600 ?
    C17 O1 . 1.148(2) ?
    C18 O2 . 1.138(2) ?
    C11A N3 . 1.477(3) ?
    C11A C12A . 1.535(3) ?
    C11A H11A . 0.9700 ?
    C11A H11B . 0.9700 ?
    C12A N4 . 1.474(2) ?
    C12A H12A . 0.9700 ?
    C12A H12B . 0.9700 ?
    C13A N4 . 1.472(2) ?
    C13A C14A . 1.525(5) ?
    C13A H13A . 0.9700 ?
    C13A H13B . 0.9700 ?
    C14A H14A . 0.9700 ?
    C14A H14B . 0.9700 ?
    C16A N4 . 1.494(2) ?
    C16A H16A . 0.9600 ?
    C16A H16B . 0.9600 ?
    C16A H16C . 0.9600 ?
    C11B C12B . 1.42(3) ?
    C11B N3 . 1.523(18) ?
    C11B H11C . 0.9700 ?
    C11B H11D . 0.9700 ?
    C12B N4 . 1.420(12) ?
    C12B H12C . 0.9700 ?
    C12B H12D . 0.9700 ?
    C13B N4 . 1.488(13) ?
    C13B C14B . 1.54(4) ?
    C13B H13C . 0.9700 ?
    C13B H13D . 0.9700 ?
    C14B H14C . 0.9700 ?
    C14B H14D . 0.9700 ?
    C16B N4 . 1.604(12) ?
    C16B H16D . 0.9600 ?
    C16B H16E . 0.9600 ?
    C16B H16F . 0.9600 ?
loop_
    _geom_angle_atom_site_label_1
    _geom_angle_atom_site_label_2
    _geom_angle_atom_site_label_3
    _geom_angle_site_symmetry_1
    _geom_angle_site_symmetry_3
    _geom_angle
    _geom_angle_publ_flag
    N2 Fe1 N1 . . 80.24(5) ?
    N2 Fe1 S1 . . 139.76(3) ?
    N1 Fe1 S1 . . 84.02(3) ?
    N2 Fe1 S4 . . 108.57(3) ?
    N1 Fe1 S4 . . 107.46(4) ?
    S1 Fe1 S4 . . 111.447(15) ?
    N2 Fe1 S2 . . 82.61(3) ?
    N1 Fe1 S2 . . 150.54(4) ?
    S1 Fe1 S2 . . 94.015(15) ?
    S4 Fe1 S2 . . 100.626(14) ?
    N2 Fe1 Ni3 . . 98.29(3) ?
    N1 Fe1 Ni3 . . 106.94(3) ?
    S1 Fe1 Ni3 . . 51.843(11) ?
    S4 Fe1 Ni3 . . 139.189(13) ?
    S2 Fe1 Ni3 . . 52.316(10) ?
    N2 Fe1 Fe2 . . 99.68(3) ?
    N1 Fe1 Fe2 . . 157.78(3) ?
    S1 Fe1 Fe2 . . 108.341(13) ?
    S4 Fe1 Fe2 . . 51.214(11) ?
    S2 Fe1 Fe2 . . 49.442(10) ?
    Ni3 Fe1 Fe2 . . 95.102(8) ?
    N4 Fe2 S3 . . 128.04(4) ?
    N4 Fe2 N3 . . 77.79(5) ?
    S3 Fe2 N3 . . 84.35(3) ?
    N4 Fe2 S2 . . 115.98(4) ?
    S3 Fe2 S2 . . 114.298(15) ?
    N3 Fe2 S2 . . 96.66(3) ?
    N4 Fe2 S4 . . 84.21(4) ?
    S3 Fe2 S4 . . 99.308(15) ?
    N3 Fe2 S4 . . 159.44(3) ?
    S2 Fe2 S4 . . 100.131(14) ?
    N4 Fe2 Fe1 . . 103.49(3) ?
    S3 Fe2 Fe1 . . 117.732(13) ?
    N3 Fe2 Fe1 . . 145.50(3) ?
    S2 Fe2 Fe1 . . 51.154(10) ?
    S4 Fe2 Fe1 . . 49.007(10) ?
    C17 Ni3 C18 . . 115.76(8) ?
    C17 Ni3 S1 . . 114.68(6) ?
    C18 Ni3 S1 . . 107.23(6) ?
    C17 Ni3 S2 . . 117.38(5) ?
    C18 Ni3 S2 . . 102.18(6) ?
    S1 Ni3 S2 . . 97.362(15) ?
    C17 Ni3 Fe1 . . 104.28(6) ?
    C18 Ni3 Fe1 . . 139.94(6) ?
    S1 Ni3 Fe1 . . 53.046(11) ?
    S2 Ni3 Fe1 . . 55.140(11) ?
    C1 S1 Ni3 . . 109.86(6) ?
    C1 S1 Fe1 . . 100.08(5) ?
    Ni3 S1 Fe1 . . 75.111(13) ?
    C6 S2 Ni3 . . 116.05(5) ?
    C6 S2 Fe2 . . 102.65(5) ?
    Ni3 S2 Fe2 . . 134.701(17) ?
    C6 S2 Fe1 . . 98.77(5) ?
    Ni3 S2 Fe1 . . 72.544(12) ?
    Fe2 S2 Fe1 . . 79.404(13) ?
    C9 S3 Fe2 . . 98.25(6) ?
    C14A S4 C14B . . 9.0(10) ?
    C14A S4 Fe1 . . 108.34(8) ?
    C14B S4 Fe1 . . 99.3(10) ?
    C14A S4 Fe2 . . 97.46(16) ?
    C14B S4 Fe2 . . 96.0(13) ?
    Fe1 S4 Fe2 . . 79.779(13) ?
    C2 C1 S1 . . 112.85(11) ?
    C2 C1 H1A . . 109.0 ?
    S1 C1 H1A . . 109.0 ?
    C2 C1 H1B . . 109.0 ?
    S1 C1 H1B . . 109.0 ?
    H1A C1 H1B . . 107.8 ?
    N1 C2 C1 . . 112.68(13) ?
    N1 C2 H2A . . 109.1 ?
    C1 C2 H2A . . 109.1 ?
    N1 C2 H2B . . 109.1 ?
    C1 C2 H2B . . 109.1 ?
    H2A C2 H2B . . 107.8 ?
    N1 C3 C4 . . 110.94(12) ?
    N1 C3 H3A . . 109.5 ?
    C4 C3 H3A . . 109.5 ?
    N1 C3 H3B . . 109.5 ?
    C4 C3 H3B . . 109.5 ?
    H3A C3 H3B . . 108.0 ?
    N2 C4 C3 . . 111.19(12) ?
    N2 C4 H4A . . 109.4 ?
    C3 C4 H4A . . 109.4 ?
    N2 C4 H4B . . 109.4 ?
    C3 C4 H4B . . 109.4 ?
    H4A C4 H4B . . 108.0 ?
    N2 C5 C6 . . 112.18(12) ?
    N2 C5 H5A . . 109.2 ?
    C6 C5 H5A . . 109.2 ?
    N2 C5 H5B . . 109.2 ?
    C6 C5 H5B . . 109.2 ?
    H5A C5 H5B . . 107.9 ?
    C5 C6 S2 . . 111.27(10) ?
    C5 C6 H6A . . 109.4 ?
    S2 C6 H6A . . 109.4 ?
    C5 C6 H6B . . 109.4 ?
    S2 C6 H6B . . 109.4 ?
    H6A C6 H6B . . 108.0 ?
    N1 C7 H7A . . 109.5 ?
    N1 C7 H7B . . 109.5 ?
    H7A C7 H7B . . 109.5 ?
    N1 C7 H7C . . 109.5 ?
    H7A C7 H7C . . 109.5 ?
    H7B C7 H7C . . 109.5 ?
    N2 C8 H8A . . 109.5 ?
    N2 C8 H8B . . 109.5 ?
    H8A C8 H8B . . 109.5 ?
    N2 C8 H8C . . 109.5 ?
    H8A C8 H8C . . 109.5 ?
    H8B C8 H8C . . 109.5 ?
    C10 C9 S3 . . 110.20(11) ?
    C10 C9 H9A . . 109.6 ?
    S3 C9 H9A . . 109.6 ?
    C10 C9 H9B . . 109.6 ?
    S3 C9 H9B . . 109.6 ?
    H9A C9 H9B . . 108.1 ?
    N3 C10 C9 . . 111.84(13) ?
    N3 C10 H10A . . 109.2 ?
    C9 C10 H10A . . 109.2 ?
    N3 C10 H10B . . 109.2 ?
    C9 C10 H10B . . 109.2 ?
    H10A C10 H10B . . 107.9 ?
    N3 C15 H15A . . 109.5 ?
    N3 C15 H15B . . 109.5 ?
    H15A C15 H15B . . 109.5 ?
    N3 C15 H15C . . 109.5 ?
    H15A C15 H15C . . 109.5 ?
    H15B C15 H15C . . 109.5 ?
    O1 C17 Ni3 . . 175.39(16) ?
    O2 C18 Ni3 . . 175.96(19) ?
    N3 C11A C12A . . 109.62(19) ?
    N3 C11A H11A . . 109.7 ?
    C12A C11A H11A . . 109.7 ?
    N3 C11A H11B . . 109.7 ?
    C12A C11A H11B . . 109.7 ?
    H11A C11A H11B . . 108.2 ?
    N4 C12A C11A . . 112.07(19) ?
    N4 C12A H12A . . 109.2 ?
    C11A C12A H12A . . 109.2 ?
    N4 C12A H12B . . 109.2 ?
    C11A C12A H12B . . 109.2 ?
    H12A C12A H12B . . 107.9 ?
    N4 C13A C14A . . 113.18(18) ?
    N4 C13A H13A . . 108.9 ?
    C14A C13A H13A . . 108.9 ?
    N4 C13A H13B . . 108.9 ?
    C14A C13A H13B . . 108.9 ?
    H13A C13A H13B . . 107.8 ?
    C13A C14A S4 . . 110.2(3) ?
    C13A C14A H14A . . 109.6 ?
    S4 C14A H14A . . 109.6 ?
    C13A C14A H14B . . 109.6 ?
    S4 C14A H14B . . 109.6 ?
    H14A C14A H14B . . 108.1 ?
    N4 C16A H16A . . 109.5 ?
    N4 C16A H16B . . 109.5 ?
    N4 C16A H16C . . 109.5 ?
    C12B C11B N3 . . 118(2) ?
    C12B C11B H11C . . 107.9 ?
    N3 C11B H11C . . 107.9 ?
    C12B C11B H11D . . 107.9 ?
    N3 C11B H11D . . 107.9 ?
    H11C C11B H11D . . 107.2 ?
    C11B C12B N4 . . 104.5(15) ?
    C11B C12B H12C . . 110.9 ?
    N4 C12B H12C . . 110.9 ?
    C11B C12B H12D . . 110.9 ?
    N4 C12B H12D . . 110.9 ?
    H12C C12B H12D . . 108.9 ?
    N4 C13B C14B . . 111.5(14) ?
    N4 C13B H13C . . 109.3 ?
    C14B C13B H13C . . 109.3 ?
    N4 C13B H13D . . 109.3 ?
    C14B C13B H13D . . 109.3 ?
    H13C C13B H13D . . 108.0 ?
    C13B C14B S4 . . 116(2) ?
    C13B C14B H14C . . 108.2 ?
    S4 C14B H14C . . 108.2 ?
    C13B C14B H14D . . 108.2 ?
    S4 C14B H14D . . 108.2 ?
    H14C C14B H14D . . 107.3 ?
    N4 C16B H16D . . 109.5 ?
    N4 C16B H16E . . 109.5 ?
    H16D C16B H16E . . 109.5 ?
    N4 C16B H16F . . 109.5 ?
    H16D C16B H16F . . 109.5 ?
    H16E C16B H16F . . 109.5 ?
    C7 N1 C3 . . 109.93(13) ?
    C7 N1 C2 . . 110.37(13) ?
    C3 N1 C2 . . 110.25(12) ?
    C7 N1 Fe1 . . 111.07(10) ?
    C3 N1 Fe1 . . 108.42(9) ?
    C2 N1 Fe1 . . 106.74(9) ?
    C4 N2 C8 . . 110.02(12) ?
    C4 N2 C5 . . 109.08(12) ?
    C8 N2 C5 . . 110.03(12) ?
    C4 N2 Fe1 . . 107.80(9) ?
    C8 N2 Fe1 . . 105.61(9) ?
    C5 N2 Fe1 . . 114.21(9) ?
    C15 N3 C11A . . 108.35(18) ?
    C15 N3 C10 . . 109.56(13) ?
    C11A N3 C10 . . 110.6(2) ?
    C15 N3 C11B . . 115.6(14) ?
    C11A N3 C11B . . 10.1(12) ?
    C10 N3 C11B . . 112.4(14) ?
    C15 N3 Fe2 . . 112.91(10) ?
    C11A N3 Fe2 . . 108.45(12) ?
    C10 N3 Fe2 . . 107.01(9) ?
    C11B N3 Fe2 . . 98.7(11) ?
    C12B N4 C13A . . 136.8(5) ?
    C12B N4 C12A . . 51.1(5) ?
    C13A N4 C12A . . 110.12(13) ?
    C12B N4 C13B . . 113.3(7) ?
    C13A N4 C13B . . 55.2(5) ?
    C12A N4 C13B . . 143.5(5) ?
    C12B N4 C16A . . 60.8(5) ?
    C13A N4 C16A . . 109.72(13) ?
    C12A N4 C16A . . 110.66(13) ?
    C13B N4 C16A . . 57.7(5) ?
    C12B N4 C16B . . 106.9(7) ?
    C13A N4 C16B . . 50.8(5) ?
    C12A N4 C16B . . 61.5(5) ?
    C13B N4 C16B . . 103.5(7) ?
    C16A N4 C16B . . 139.9(4) ?
    C12B N4 Fe2 . . 111.3(5) ?
    C13A N4 Fe2 . . 111.61(10) ?
    C12A N4 Fe2 . . 107.49(10) ?
    C13B N4 Fe2 . . 109.0(5) ?
    C16A N4 Fe2 . . 107.19(10) ?
    C16B N4 Fe2 . . 112.6(4) ?
data_global
_journal_date_recd_electronic     2011-04-13
_journal_date_accepted     2011-05-11
_journal_name_full     'Acta Crystallographica, Section E'
_journal_year     2011
_journal_volume     67
_journal_issue      6
_journal_page_first     m766
_journal_page_last     m767
_journal_paper_category     QM
_journal_coeditor_code     PK2319
_publ_contact_author_name     'Jianfeng Jiang'
_publ_contact_author_address
;
Department of Chemistry
Yeshiva University
500 West 185th street
New York, NY 10033
USA
;
_publ_contact_author_email     'jiang@yu.edu'
_publ_contact_author_fax     ?
_publ_contact_author_phone     '2129605400 ext5225'
_publ_section_title
;
A trinuclear Fe--Fe--Ni complex formed by ligand reshuffling
;
loop_
    _publ_author_name
    _publ_author_footnote
    _publ_author_address
    'Peleg, Ariel' .
;
Department of Chemistry
Yeshiva University
500 West 185th Street
New York, NY 10033
USA
;
    'Lo, Wenfeng' .
;
Department of Chemistry and Chemical Biology
Harvard University
12 Oxford Street
Cambridge, MA 02138
USA
;
    'Jiang, Jianfeng' .
;
Department of Chemistry
Yeshiva University
500 West 185th Street
New York, NY 10033
USA
;
