# Supplementary material for: A trinuclear Fe–Fe–Ni complex formed by ligand reshuffling
Source: Acta Crystallogr Sect E Struct Rep Online. 2011 May 20;67(Pt 6):m766–7. doi: 10.1107/S1600536811017892 (PMC3120414; doi:10.1107/S1600536811017892)
Supplement: Supplementary file 2 [file e-67-0m766-Isup2.hkl]

# 
# h,k,l, Fc-squared, Fo-squared, sigma(Fo-squared) and status flag 
# 
data_I
_shelx_title ' mo_JJ107_0m in P-1' 
_shelx_refln_list_code          4 
_shelx_F_calc_maximum      174.86 
_exptl_crystal_F_000       664.00 
_reflns_d_resolution_high  0.7467 
 
loop_ 
 _symmetry_equiv_pos_as_xyz 
 'x, y, z' 
 '-x, -y, -z' 
 
_cell_length_a     8.4051 
_cell_length_b    12.7146 
_cell_length_c    13.3451 
_cell_angle_alpha  70.475 
_cell_angle_beta   83.208 
_cell_angle_gamma  79.309 
 
_shelx_F_squared_multiplier     1.000 
 
loop_ 
 _refln_index_h 
 _refln_index_k 
 _refln_index_l 
 _refln_F_squared_calc 
 _refln_F_squared_meas 
 _refln_F_squared_sigma 
 _refln_observed_status 
   1   0   0    13200.61    13846.08    119.29 o 
   2   0   0     3387.02     3316.90     22.48 o 
   3   0   0    11495.64    12023.71     83.81 o 
   4   0   0     5722.08     5910.10     39.99 o 
   5   0   0     3392.13     3322.84     27.17 o 
   6   0   0       14.93       18.80      3.91 o 
   7   0   0     2656.50     2677.08     25.62 o 
   8   0   0      758.45      747.68     12.67 o 
   9   0   0      248.26      264.03     10.52 o 
  10   0   0       40.27       39.55      8.69 o 
  11   0   0     1042.79     1107.62     29.96 o 
 -10   1   0      983.28      997.70     19.87 o 
  -9   1   0     1381.64     1299.57     19.75 o 
  -8   1   0       67.80       63.98      6.31 o 
  -7   1   0      691.45      683.35     11.39 o 
  -6   1   0      267.20      254.11      7.04 o 
  -5   1   0     1977.17     2022.32     17.96 o 
  -4   1   0      715.55      696.53      8.82 o 
  -3   1   0      445.49      485.48      7.85 o 
  -2   1   0      901.15      891.33      8.56 o 
  -1   1   0    11214.10    11553.03     91.38 o 
   1   1   0    22093.46    24521.97    462.92 o 
   2   1   0      255.75      255.34      4.83 o 
   3   1   0     4677.73     5081.64     39.97 o 
   4   1   0        3.26       -2.89      2.89 o 
   5   1   0     2942.82     3195.35     26.14 o 
   6   1   0     5955.80     6029.13     45.29 o 
   7   1   0      873.69      854.39     13.30 o 
   8   1   0      740.06      731.71     14.08 o 
   9   1   0        5.26        2.82      6.25 o 
  10   1   0      160.30      175.51     11.56 o 
  11   1   0        9.77       14.65     11.37 o 
 -10   2   0      200.40      194.31     12.20 o 
  -9   2   0     1342.19     1344.47     20.25 o 
  -8   2   0     2890.67     2918.88     30.36 o 
  -7   2   0      457.80      469.84      9.88 o 
  -6   2   0        1.34       -2.48      3.46 o 
  -5   2   0      562.96      560.74      8.45 o 
  -4   2   0     7643.96     7515.08     54.93 o 
  -3   2   0     2074.82     2098.77     17.21 o 
  -2   2   0     4953.86     4925.28     35.85 o 
  -1   2   0      530.37      600.34      6.35 o 
   0   2   0     1138.53     1199.74     19.52 o 
   1   2   0      852.07      908.12     10.09 o 
   2   2   0      253.80      228.19      7.04 o 
   3   2   0       44.23       49.59      3.20 o 
   4   2   0    16164.65    17540.73    133.42 o 
   5   2   0    12375.64    12742.85     81.53 o 
   6   2   0      404.11      436.81      9.56 o 
   7   2   0     4328.57     4527.01     35.27 o 
   8   2   0     5276.88     5304.94     49.75 o 
   9   2   0      453.96      469.12     14.43 o 
  10   2   0       72.30       60.90      9.04 o 
  11   2   0      991.78     1033.75     38.24 o 
 -10   3   0     2298.40     2313.09     34.30 o 
  -9   3   0     1318.70     1281.80     21.51 o 
  -8   3   0        1.18        4.25      6.04 o 
  -7   3   0      605.15      587.40     11.67 o 
  -6   3   0     1601.65     1620.36     16.88 o 
  -5   3   0     5279.92     5096.82     36.60 o 
  -4   3   0     4230.21     4090.54     28.17 o 
  -3   3   0     8308.30     8219.85     58.17 o 
  -2   3   0     6539.30     6360.50     42.66 o 
  -1   3   0      991.53     1009.81      8.77 o 
   0   3   0      100.90      117.48      6.18 o 
   1   3   0     5247.79     5491.48     60.76 o 
   2   3   0     6061.46     6279.82     48.75 o 
   3   3   0      764.80      724.82      9.22 o 
   4   3   0     1570.28     1550.11     16.12 o 
   5   3   0     1980.50     1981.86     18.13 o 
   6   3   0     5304.88     5286.57     54.48 o 
   7   3   0     2277.27     2310.90     24.13 o 
   8   3   0      546.78      541.29     14.22 o 
   9   3   0      952.23      948.58     20.83 o 
  10   3   0      188.72      174.04     17.69 o 
  11   3   0     1229.88     1306.79     44.97 o 
 -10   4   0      379.63      394.70     16.38 o 
  -9   4   0      248.62      256.81     13.11 o 
  -8   4   0      282.33      280.80     12.76 o 
  -7   4   0     1917.73     1864.19     23.62 o 
  -6   4   0      885.52      852.97     14.47 o 
  -5   4   0       75.82       77.40      4.47 o 
  -4   4   0    10909.16    10633.60     71.47 o 
  -3   4   0    21181.80    20715.72    133.40 o 
  -2   4   0      194.15      197.42      5.80 o 
  -1   4   0     7603.39     7884.20     51.91 o 
   0   4   0    25137.33    26522.89    212.13 o 
   1   4   0     4429.49     4613.41     60.52 o 
   2   4   0     3083.30     3051.87     24.55 o 
   3   4   0     2534.86     2457.37     29.79 o 
   4   4   0     3908.19     3741.09     27.99 o 
   5   4   0      884.45      827.80     11.11 o 
   6   4   0        1.08        3.49      4.80 o 
   7   4   0     1110.02     1060.96     15.08 o 
   8   4   0     1541.60     1478.83     20.79 o 
   9   4   0       26.38       17.40      8.41 o 
  10   4   0      295.21      301.98     15.96 o 
  11   4   0       10.51       19.78     12.67 o 
  -9   5   0      140.70      153.52     11.27 o 
  -8   5   0      365.19      361.43     13.91 o 
  -7   5   0        6.29       16.58      6.74 o 
  -6   5   0      595.33      539.32     13.25 o 
  -5   5   0      749.25      710.92     11.67 o 
  -4   5   0     2425.89     2348.98     20.48 o 
  -3   5   0     7636.77     7614.04     49.75 o 
  -2   5   0    11995.10    11795.49     87.73 o 
  -1   5   0     3204.47     3306.71     23.35 o 
   0   5   0       73.66       43.68      3.88 o 
   1   5   0     5063.69     5326.22     58.35 o 
   2   5   0     9759.32     9680.47     79.96 o 
   3   5   0     9757.92     9458.50     72.44 o 
   4   5   0      378.69      336.53      5.88 o 
   5   5   0     2578.16     2599.34     30.39 o 
   6   5   0       16.32       15.80      4.21 o 
   7   5   0      168.10      192.51      7.95 o 
   8   5   0      124.76      137.13     10.02 o 
   9   5   0      188.81      197.05     12.48 o 
  10   5   0        0.64       -1.36      8.89 o 
  11   5   0      946.85      965.11     40.48 o 
  -9   6   0      203.25      225.69     13.09 o 
  -8   6   0      719.08      708.66     16.67 o 
  -7   6   0     4300.28     4166.30     41.98 o 
  -6   6   0       66.74       75.81      6.88 o 
  -5   6   0      833.59      814.68     12.91 o 
  -4   6   0       93.34      105.88      5.95 o 
  -3   6   0     2974.64     2814.67     24.27 o 
  -2   6   0        3.39       -2.11      2.11 o 
  -1   6   0      122.85      100.44      3.05 o 
   0   6   0       66.42       46.39      5.15 o 
   1   6   0    10164.54    10009.15     88.50 o 
   2   6   0     3524.04     3396.72     31.13 o 
   3   6   0     1099.79     1062.80     11.05 o 
   4   6   0    24640.01    24422.25    183.58 o 
   5   6   0     3721.26     3741.90     35.98 o 
   6   6   0      481.93      437.32      9.85 o 
   7   6   0      157.39      155.15      8.04 o 
   8   6   0     2456.90     2450.38     28.19 o 
   9   6   0     2100.61     2114.99     31.06 o 
  10   6   0        6.77       17.28      9.64 o 
  -9   7   0      606.41      582.19     24.00 o 
  -8   7   0      562.47      586.72     16.72 o 
  -7   7   0        0.34       -3.38      6.70 o 
  -6   7   0     2729.48     2734.40     29.72 o 
  -5   7   0      209.08      235.42      8.69 o 
  -4   7   0       87.59       86.79      5.71 o 
  -3   7   0      883.84      941.47     11.90 o 
  -2   7   0     1147.24     1137.95     11.43 o 
  -1   7   0       63.61       53.26      3.10 o 
   0   7   0      256.20      256.09      4.76 o 
   1   7   0       57.47       61.19      4.83 o 
   2   7   0     5800.67     5743.04     52.10 o 
   3   7   0     5228.29     5128.67     52.98 o 
   4   7   0       14.21       14.01      3.59 o 
   5   7   0     6126.46     6118.11     52.84 o 
   6   7   0      831.02      854.62     14.06 o 
   7   7   0      863.84      861.95     14.36 o 
   8   7   0      549.33      559.12     13.66 o 
   9   7   0     1097.94     1145.72     21.99 o 
  10   7   0     1673.10     1723.54     35.87 o 
  -8   8   0      101.43      104.22     11.10 o 
  -7   8   0     2192.82     2162.92     29.55 o 
  -6   8   0     1086.31     1086.98     22.60 o 
  -5   8   0      863.27      815.92     14.32 o 
  -4   8   0     1586.44     1794.69     22.52 o 
  -3   8   0     2231.16     2283.55     22.15 o 
  -2   8   0      762.59      757.59     10.77 o 
  -1   8   0      808.34      801.64     11.27 o 
   0   8   0     6604.16     6489.42     49.82 o 
   1   8   0      705.70      683.61     12.92 o 
   2   8   0      681.93      688.09     14.13 o 
   3   8   0      214.89      217.56      7.66 o 
   4   8   0       66.88       63.86      5.52 o 
   5   8   0      585.71      593.32     13.71 o 
   6   8   0       79.23       79.64      5.53 o 
   7   8   0      445.31      428.68     12.01 o 
   8   8   0     2655.91     2654.94     31.33 o 
   9   8   0     4529.25     4562.01     51.79 o 
  10   8   0      391.71      393.88     16.16 o 
  -8   9   0      416.43      427.95     23.43 o 
  -7   9   0      143.34      138.16     11.48 o 
  -6   9   0     4292.20     4096.89     49.17 o 
  -5   9   0     3496.23     3423.15     35.21 o 
  -4   9   0       97.88       93.03      6.56 o 
  -3   9   0        7.81        6.96      4.99 o 
  -2   9   0      823.89      810.02     12.64 o 
  -1   9   0     6301.56     6136.60     63.01 o 
   0   9   0     3047.24     3110.04     26.91 o 
   1   9   0     5315.55     5174.63     52.02 o 
   2   9   0      222.51      243.87     10.09 o 
   3   9   0       15.56       23.66      3.38 o 
   4   9   0      256.21      266.99     11.32 o 
   5   9   0        1.82       -0.07      4.33 o 
   6   9   0      173.95      158.17     10.68 o 
   7   9   0       64.88       49.91      6.14 o 
   8   9   0     1586.08     1608.75     24.64 o 
   9   9   0      689.28      717.06     22.25 o 
  10   9   0     1091.62     1114.86     27.33 o 
  -7  10   0        3.77       -1.98      7.84 o 
  -6  10   0      162.86      148.30      9.34 o 
  -5  10   0      637.21      648.32     16.52 o 
  -4  10   0      288.92      283.67      9.64 o 
  -3  10   0      316.95      320.75     10.00 o 
  -2  10   0     1585.83     1565.46     18.79 o 
  -1  10   0        7.40       10.23      4.04 o 
   0  10   0     6763.43     6590.50     58.38 o 
   1  10   0     2686.83     2693.60     32.48 o 
   2  10   0      243.70      247.75     10.99 o 
   3  10   0       60.06       91.37      5.64 o 
   4  10   0     1463.31     1454.88     22.07 o 
   5  10   0     2756.95     2738.66     35.01 o 
   6  10   0      747.52      763.55     22.24 o 
   7  10   0      359.49      362.86     14.38 o 
   8  10   0      594.23      635.78     22.84 o 
   9  10   0       44.05       52.89     10.89 o 
  -6  11   0       39.77       49.67      8.45 o 
  -5  11   0       52.15       66.89      7.90 o 
  -4  11   0       47.56       63.51      6.83 o 
  -3  11   0      279.10      278.18     11.62 o 
  -2  11   0      169.22      169.03      8.19 o 
  -1  11   0     4166.13     3994.10     39.69 o 
   0  11   0     2056.98     2077.08     28.31 o 
   1  11   0      576.11      528.52     11.58 o 
   2  11   0     3154.65     3121.96     40.49 o 
   3  11   0     2900.31     2790.98     37.63 o 
   4  11   0     1670.65     1672.88     30.94 o 
   5  11   0      204.28      201.49     12.67 o 
   6  11   0     3200.94     3155.06     46.05 o 
   7  11   0     1769.25     1768.84     46.39 o 
   8  11   0       15.75       19.50     11.55 o 
   9  11   0      540.45      523.77     26.49 o 
  -6  12   0      245.85      312.31     38.68 o 
  -5  12   0      445.86      474.13     19.78 o 
  -4  12   0        2.36       -7.25      7.25 o 
  -3  12   0     2067.97     2112.38     30.35 o 
  -2  12   0       29.62       44.04     11.96 o 
  -1  12   0       28.21       33.37      8.97 o 
   0  12   0       57.98       61.75      7.59 o 
   1  12   0       74.26       71.29      8.49 o 
   2  12   0       13.51       12.05      6.92 o 
   3  12   0        3.15        7.98      6.91 o 
   4  12   0       38.10      103.37     19.35 o 
   5  12   0     2207.74     2158.11     34.32 o 
   6  12   0      439.37      468.13     28.64 o 
   7  12   0       62.58       60.74     18.75 o 
   8  12   0     1555.51     1530.82     70.13 o 
  -5  13   0     1078.12     1031.71     30.69 o 
  -4  13   0     1119.83     1134.29     28.17 o 
  -3  13   0       34.00       13.51     12.52 o 
  -2  13   0     1960.49     1977.01     43.06 o 
  -1  13   0        3.35        2.73      8.67 o 
   0  13   0      130.49      143.95     12.47 o 
   1  13   0       42.06       51.30      9.94 o 
   2  13   0       13.72       23.55      9.20 o 
   3  13   0      405.27      390.55     17.59 o 
   4  13   0      555.98      511.54     24.66 o 
   5  13   0      776.75      781.51     22.09 o 
   6  13   0     1656.03     1632.22     35.21 o 
   7  13   0     1625.86     1571.62     41.45 o 
  -3  14   0     1304.24     1358.31     56.21 o 
  -2  14   0      149.98      152.74     26.97 o 
  -1  14   0      101.43      120.43     15.95 o 
   0  14   0        1.52       12.80      9.82 o 
   1  14   0      404.37      430.60     21.96 o 
   2  14   0      335.42      326.48     17.06 o 
   3  14   0      494.68      469.22     19.42 o 
   4  14   0      305.32      333.09     13.29 o 
   5  14   0       24.07       31.02      8.52 o 
   6  14   0      108.91      105.25     21.05 o 
  -2  15   0      654.85      661.00     28.67 o 
  -1  15   0     1429.54     1433.98     38.74 o 
   0  15   0     1025.06     1041.84     32.06 o 
   1  15   0      400.38      402.71     22.67 o 
   2  15   0      830.08      855.61     34.85 o 
   3  15   0     1744.15     1735.74     35.77 o 
   4  15   0      808.00      827.73     42.36 o 
   5  15   0      409.74      414.78     31.18 o 
   1  16   0      200.62      209.65     31.45 o 
   2  16   0     1195.11     1219.08     48.78 o 
  -4 -15   1      138.48      140.28     21.39 o 
  -3 -15   1        3.11        0.45     10.53 o 
  -2 -15   1     1178.28     1208.06     37.46 o 
  -1 -15   1     3021.21     2994.34     57.51 o 
   0 -15   1        6.24       57.96     13.52 o 
   1 -15   1      144.19      171.36     20.19 o 
  -6 -14   1      487.67      447.09     45.55 o 
  -5 -14   1        0.22       -4.72      6.95 o 
  -4 -14   1       10.80       11.09     11.38 o 
  -3 -14   1      463.72      463.51     19.63 o 
  -2 -14   1      898.61      899.36     24.86 o 
  -1 -14   1       12.84       16.34     10.19 o 
   0 -14   1     2485.42     2386.79     48.40 o 
   1 -14   1      847.93      855.04     30.83 o 
   2 -14   1      822.89      783.78     29.58 o 
   3 -14   1       76.63       76.98     17.30 o 
  -7 -13   1       12.04       30.72     21.33 o 
  -6 -13   1       17.19       14.08      9.09 o 
  -5 -13   1      541.10      547.00     28.14 o 
  -4 -13   1      550.96      579.44     15.73 o 
  -3 -13   1      179.02      188.95     13.95 o 
  -2 -13   1      759.01      742.81     21.93 o 
  -1 -13   1     1653.05     1733.55     33.42 o 
   0 -13   1       65.50       76.51     10.94 o 
   1 -13   1      843.61      853.67     24.16 o 
   2 -13   1       28.52       23.80     13.53 o 
   3 -13   1     1463.12     1418.59     37.66 o 
   4 -13   1      109.17      110.29     16.54 o 
  -8 -12   1      727.84      743.54     50.97 o 
  -7 -12   1      581.55      605.92     63.26 o 
  -6 -12   1     1520.12     1502.00     29.02 o 
  -5 -12   1      442.42      425.95     16.80 o 
  -4 -12   1     2651.98     2625.50     37.75 o 
  -3 -12   1      587.53      630.87     24.94 o 
  -2 -12   1      252.93      250.18     14.18 o 
  -1 -12   1       21.56       28.66      7.36 o 
   0 -12   1      566.76      564.69     15.79 o 
   1 -12   1       18.14        9.12      7.59 o 
   2 -12   1        1.66        2.18     10.46 o 
   3 -12   1      365.02      375.21     21.47 o 
   4 -12   1      766.13      781.28     19.07 o 
   5 -12   1     1083.04     1112.79     26.98 o 
  -8 -11   1      707.54      704.63     28.71 o 
  -7 -11   1        1.10       10.00      9.40 o 
  -6 -11   1      489.74      479.32     16.48 o 
  -5 -11   1     9031.93     8823.24    101.24 o 
  -4 -11   1     2929.17     2914.52     39.97 o 
  -3 -11   1      534.16      616.90     18.66 o 
  -2 -11   1      941.94      916.67     19.51 o 
  -1 -11   1      705.18      689.14     19.57 o 
   0 -11   1      375.25      338.37     12.46 o 
   1 -11   1        0.45        0.61      5.91 o 
   2 -11   1      296.59      305.25     12.80 o 
   3 -11   1      142.02      143.14      9.22 o 
   4 -11   1      829.23      835.40     22.33 o 
   5 -11   1      306.17      309.47     10.47 o 
   6 -11   1      724.92      755.47     18.72 o 
  -9 -10   1      516.41      574.79     21.69 o 
  -8 -10   1       72.85       56.29      9.77 o 
  -7 -10   1        1.54        7.10      6.73 o 
  -6 -10   1      980.71      979.56     22.20 o 
  -5 -10   1       81.51       88.12     12.81 o 
  -4 -10   1     4672.83     4553.13     49.89 o 
  -3 -10   1     1973.79     1958.40     44.57 o 
  -2 -10   1       52.00       43.53      6.76 o 
  -1 -10   1      812.53      823.35     17.76 o 
   0 -10   1     2288.46     2186.28     26.21 o 
   1 -10   1     6672.61     6380.99     57.36 o 
   2 -10   1     1665.30     1591.62     19.05 o 
   3 -10   1      355.46      353.53     12.46 o 
   4 -10   1      204.98      208.45      9.09 o 
   5 -10   1       12.41        6.25      6.31 o 
   6 -10   1      389.32      382.39     14.30 o 
   7 -10   1       57.90       61.13     10.24 o 
  -9  -9   1      248.41      265.01     12.74 o 
  -8  -9   1      998.51     1039.44     18.88 o 
  -7  -9   1      526.20      556.87     16.36 o 
  -6  -9   1        1.63       14.72      5.60 o 
  -5  -9   1     1174.73     1166.88     24.51 o 
  -4  -9   1     2516.09     2532.58     28.90 o 
  -3  -9   1     1343.83     1338.52     24.36 o 
  -2  -9   1      909.85      888.26     17.48 o 
  -1  -9   1     3924.46     3966.80     46.08 o 
   0  -9   1    10113.82    10343.62    100.88 o 
   1  -9   1        6.78       10.42      3.50 o 
   2  -9   1     1729.45     1687.38     21.40 o 
   3  -9   1     5222.94     5249.52     42.80 o 
   4  -9   1      426.18      405.94     10.66 o 
   5  -9   1       45.20       45.21      6.44 o 
   6  -9   1      372.90      361.90     12.18 o 
   7  -9   1      982.66      957.70     20.32 o 
   8  -9   1      104.66      126.16     35.79 o 
 -10  -8   1      139.87      126.45     11.31 o 
  -9  -8   1     1006.41     1052.76     22.22 o 
  -8  -8   1      362.79      370.06     11.67 o 
  -7  -8   1     1366.83     1391.54     21.25 o 
  -6  -8   1       41.78       53.49      5.01 o 
  -5  -8   1      496.63      484.72     10.97 o 
  -4  -8   1      118.87      124.34      6.81 o 
  -3  -8   1      483.92      467.19      8.38 o 
  -2  -8   1     3498.66     3495.64     40.74 o 
  -1  -8   1      108.99      120.28      7.20 o 
   0  -8   1     1047.26     1140.37     19.34 o 
   1  -8   1     1540.43     1555.14     16.81 o 
   2  -8   1      249.87      248.00     10.32 o 
   3  -8   1       64.01       87.07      5.17 o 
   4  -8   1     2149.85     2088.95     23.47 o 
   5  -8   1      312.51      293.62      9.96 o 
   6  -8   1     1395.59     1447.00     21.54 o 
   7  -8   1      251.65      258.57     17.15 o 
   8  -8   1      513.13      508.48     17.67 o 
 -10  -7   1      174.07      168.42     13.93 o 
  -9  -7   1     2420.51     2420.70     36.56 o 
  -8  -7   1     5552.43     5611.09     59.33 o 
  -7  -7   1      299.70      310.73     10.01 o 
  -6  -7   1     3613.35     3490.17     35.26 o 
  -5  -7   1     3705.77     3736.28     31.68 o 
  -4  -7   1     1620.25     1654.20     19.67 o 
  -3  -7   1      177.23      170.56      5.46 o 
  -2  -7   1     1433.43     1399.47     20.31 o 
  -1  -7   1     4059.45     3968.77     43.68 o 
   0  -7   1     2485.54     2542.58     24.81 o 
   1  -7   1      367.19      325.51      7.60 o 
   2  -7   1     3322.81     3223.93     26.44 o 
   3  -7   1     4146.40     4096.77     31.89 o 
   4  -7   1     1399.30     1357.68     16.20 o 
   5  -7   1       93.08       99.48      8.35 o 
   6  -7   1        8.32        4.11      5.54 o 
   7  -7   1     3943.40     3820.85     47.62 o 
   8  -7   1     1276.01     1297.08     23.29 o 
   9  -7   1       51.47       36.08     12.12 o 
 -10  -6   1       96.57       74.62     16.41 o 
  -9  -6   1      287.27      296.69     12.82 o 
  -8  -6   1       88.94      101.11      7.72 o 
  -7  -6   1     3626.66     3540.63     34.99 o 
  -6  -6   1     1394.19     1435.87     17.75 o 
  -5  -6   1       23.17       23.33      4.65 o 
  -4  -6   1       20.26       23.29      2.97 o 
  -3  -6   1     3971.23     3965.19     33.42 o 
  -2  -6   1     5650.65     5510.35     62.98 o 
  -1  -6   1     1126.83     1169.68     17.33 o 
   0  -6   1     3133.62     2994.99     27.57 o 
   1  -6   1      608.11      675.24      8.23 o 
   2  -6   1      824.63      831.64      7.94 o 
   3  -6   1     2068.24     2022.89     17.26 o 
   4  -6   1      241.53      248.97      7.76 o 
   5  -6   1       19.33       23.32      4.88 o 
   6  -6   1      107.05      104.90      7.25 o 
   7  -6   1      565.97      546.37     15.84 o 
   8  -6   1     2273.42     2263.35     31.46 o 
   9  -6   1      479.08      512.68     16.83 o 
 -10  -5   1      103.59       96.98     10.96 o 
  -9  -5   1      202.31      210.69     14.57 o 
  -8  -5   1      342.03      358.91     11.77 o 
  -7  -5   1      577.63      584.74     11.98 o 
  -6  -5   1     1960.22     1936.44     21.65 o 
  -5  -5   1      363.40      373.25      8.93 o 
  -4  -5   1     3468.15     3519.49     30.68 o 
  -3  -5   1     4188.21     4087.13     33.58 o 
  -2  -5   1     2119.63     2004.68     21.43 o 
  -1  -5   1    21921.47    22742.94    209.70 o 
   0  -5   1    14445.38    15079.71    125.72 o 
   1  -5   1        2.10       11.71      2.98 o 
   2  -5   1       43.39       56.40      2.57 o 
   3  -5   1     6308.98     6208.02     39.45 o 
   4  -5   1     5625.62     5656.94     44.18 o 
   5  -5   1        2.85        0.13      6.02 o 
   6  -5   1     1216.42     1169.30     17.50 o 
   7  -5   1        9.44        0.53      6.05 o 
   8  -5   1     1477.78     1450.32     22.64 o 
   9  -5   1       71.95       97.02     10.17 o 
 -11  -4   1     1416.70     1545.64     67.23 o 
 -10  -4   1       13.06       11.37      8.91 o 
  -9  -4   1       28.48       36.90      7.84 o 
  -8  -4   1       16.89       16.09      5.88 o 
  -7  -4   1      207.62      233.33      9.86 o 
  -6  -4   1      261.54      290.58      9.19 o 
  -5  -4   1     2161.33     2102.17     20.09 o 
  -4  -4   1       86.27       73.67      4.45 o 
  -3  -4   1     3555.92     3471.01     40.84 o 
  -2  -4   1     5401.81     5435.73     54.99 o 
  -1  -4   1      343.49      364.38      9.07 o 
   0  -4   1    12167.91    12755.38    130.37 o 
   1  -4   1     7269.85     7480.39     56.26 o 
   2  -4   1      202.33      195.44      4.10 o 
   3  -4   1     3848.61     3720.99     26.37 o 
   4  -4   1     1350.37     1327.90     13.13 o 
   5  -4   1     6234.65     6201.84     48.09 o 
   6  -4   1     1478.73     1438.39     20.08 o 
   7  -4   1        9.38       12.41      5.61 o 
   8  -4   1        0.96       -3.11      6.53 o 
   9  -4   1        1.25        7.30      7.66 o 
  10  -4   1      289.52      299.08     21.78 o 
 -11  -3   1     1468.00     1481.41     38.49 o 
 -10  -3   1      511.14      559.19     19.54 o 
  -9  -3   1     1421.02     1465.35     23.77 o 
  -8  -3   1     2268.29     2354.56     30.29 o 
  -7  -3   1      307.90      309.05      9.72 o 
  -6  -3   1      294.31      291.83      8.09 o 
  -5  -3   1     3370.72     3355.33     27.16 o 
  -4  -3   1     1569.98     1394.81     18.67 o 
  -3  -3   1     2510.23     2460.64     17.34 o 
  -2  -3   1      294.35      276.92     11.59 o 
  -1  -3   1      776.06      818.15     14.61 o 
   0  -3   1       97.33       85.17      6.51 o 
   1  -3   1      977.01      949.47      9.39 o 
   2  -3   1      174.13      207.34      3.97 o 
   3  -3   1     2034.05     2051.18     20.30 o 
   4  -3   1    22234.26    21738.80    128.03 o 
   5  -3   1      503.00      496.88      8.33 o 
   6  -3   1     1304.10     1293.75     14.76 o 
   7  -3   1     1847.98     1765.83     21.45 o 
   8  -3   1     1377.72     1395.65     21.09 o 
   9  -3   1      932.40      923.23     18.39 o 
  10  -3   1      101.42       84.85     10.87 o 
 -11  -2   1      548.11      591.40     23.27 o 
 -10  -2   1     1517.06     1519.89     29.47 o 
  -9  -2   1      190.65      188.54     10.67 o 
  -8  -2   1      131.30      125.73      8.14 o 
  -7  -2   1       80.40       79.45      7.43 o 
  -6  -2   1     1152.81     1207.98     20.37 o 
  -5  -2   1     1852.99     1874.14     16.64 o 
  -4  -2   1     3004.99     3008.45     23.59 o 
  -3  -2   1     2787.21     2899.65     22.26 o 
  -2  -2   1     1871.66     1902.30     22.44 o 
  -1  -2   1     2019.24     2056.74     18.51 o 
   0  -2   1     1656.32     1782.29     56.75 o 
   1  -2   1      254.90      277.94      5.07 o 
   2  -2   1     3279.41     3212.83     26.75 o 
   3  -2   1     2558.35     2518.61     21.15 o 
   4  -2   1      537.76      531.22      7.37 o 
   5  -2   1     8582.19     8313.84     55.49 o 
   6  -2   1      650.47      618.75     10.46 o 
   7  -2   1      128.10      109.06      6.06 o 
   8  -2   1      974.66      951.69     16.07 o 
   9  -2   1     1219.74     1214.86     20.71 o 
  10  -2   1     1412.80     1431.81     24.00 o 
 -11  -1   1       23.02       31.19     12.06 o 
 -10  -1   1      117.07      112.35     10.29 o 
  -9  -1   1     1119.08     1157.89     21.29 o 
  -8  -1   1       16.02       18.36      5.23 o 
  -7  -1   1     4544.33     4498.76     35.30 o 
  -6  -1   1      272.84      267.36      7.40 o 
  -5  -1   1     6663.37     6844.76     49.11 o 
  -4  -1   1    19290.69    20136.59    145.00 o 
  -3  -1   1      685.59      816.54      8.43 o 
  -2  -1   1      126.59      113.55      3.58 o 
  -1  -1   1     1410.16     1584.03     14.33 o 
   0  -1   1    30577.18    35429.59    376.75 o 
   1  -1   1     3365.54     3518.60     37.44 o 
   2  -1   1      564.18      573.34      7.76 o 
   3  -1   1     6109.14     6039.95     44.18 o 
   4  -1   1      114.72       95.23      3.73 o 
   5  -1   1      171.70      169.79      5.16 o 
   6  -1   1      840.03      806.26     11.84 o 
   7  -1   1      254.36      231.58      8.04 o 
   8  -1   1     2645.45     2601.58     27.84 o 
   9  -1   1      884.12      924.95     19.23 o 
  10  -1   1       24.77       36.97      7.49 o 
 -10   0   1      429.67      470.60     18.81 o 
  -9   0   1      164.18      189.68      9.90 o 
  -8   0   1      150.05      172.12      7.63 o 
  -7   0   1       46.64       45.19      4.95 o 
  -6   0   1     6986.58     6916.74     48.48 o 
  -5   0   1      767.34      731.86      9.80 o 
  -4   0   1     2509.26     2418.11     20.23 o 
  -3   0   1     4230.35     4178.62     31.86 o 
  -2   0   1      372.74      441.68      5.46 o 
  -1   0   1     7961.51     8250.47     57.42 o 
   0   0   1       40.81       39.46      2.78 o 
   1   0   1    24981.14    26854.62    230.26 o 
   2   0   1       20.84       24.56      2.31 o 
   3   0   1     1553.70     1641.41     14.92 o 
   4   0   1     1569.30     1611.13     14.35 o 
   5   0   1     1296.16     1229.92     12.28 o 
   6   0   1      394.38      391.38      8.48 o 
   7   0   1      854.65      854.96     13.14 o 
   8   0   1       27.93       20.82      5.73 o 
   9   0   1      226.64      227.18      9.36 o 
  10   0   1      602.61      620.96     19.72 o 
  11   0   1      108.53      125.02     15.30 o 
 -10   1   1      128.24      150.55     11.44 o 
  -9   1   1        1.07        5.38      5.72 o 
  -8   1   1     3890.10     3811.29     34.21 o 
  -7   1   1     1035.68     1010.84     13.73 o 
  -6   1   1      169.36      181.49      7.74 o 
  -5   1   1     1644.08     1632.98     14.90 o 
  -4   1   1       19.96       26.53      2.90 o 
  -3   1   1      358.39      343.47      6.41 o 
  -2   1   1     2846.80     2969.64     20.66 o 
  -1   1   1      413.99      422.61      4.71 o 
   0   1   1    14503.24    14927.72    133.32 o 
   1   1   1     8473.60     9182.86     72.14 o 
   2   1   1      933.53      972.01      9.36 o 
   3   1   1    23327.48    24789.43    167.52 o 
   4   1   1    22921.93    24924.53    170.28 o 
   5   1   1      329.05      326.99      7.33 o 
   6   1   1      283.89      243.78      7.11 o 
   7   1   1     5010.04     5202.47     41.66 o 
   8   1   1     5307.46     5320.93     43.89 o 
   9   1   1        0.45       -5.80      5.80 o 
  10   1   1       54.55       44.80      8.04 o 
  11   1   1       42.83       39.28     10.86 o 
 -10   2   1      850.88      865.60     17.77 o 
  -9   2   1      720.51      722.97     15.32 o 
  -8   2   1       72.83       69.38      6.53 o 
  -7   2   1     2146.32     2111.15     21.16 o 
  -6   2   1      164.47      171.79      7.07 o 
  -5   2   1       23.38       36.82      3.71 o 
  -4   2   1      452.03      436.79      9.04 o 
  -3   2   1       21.57       25.42      2.64 o 
  -2   2   1     2108.96     1953.89     17.13 o 
  -1   2   1        1.75       -1.85      1.85 o 
   0   2   1     4408.78     4642.06     50.32 o 
   1   2   1       44.82       19.46      2.69 o 
   2   2   1    10632.96    10950.60     76.38 o 
   3   2   1     1705.91     1817.27     14.95 o 
   4   2   1      725.53      682.07      9.60 o 
   5   2   1     3177.35     3186.97     27.44 o 
   6   2   1     1178.33     1206.85     21.22 o 
   7   2   1     2638.03     2684.02     25.47 o 
   8   2   1     1868.58     1978.94     26.68 o 
   9   2   1     2378.14     2382.05     31.40 o 
  10   2   1        3.63        3.37      7.41 o 
  11   2   1        4.24        4.01      9.01 o 
 -10   3   1      128.18      162.18     11.19 o 
  -9   3   1       86.83      102.84      9.09 o 
  -8   3   1      638.68      584.03     13.28 o 
  -7   3   1      834.28      822.19     12.89 o 
  -6   3   1      189.93      196.59      6.81 o 
  -5   3   1       18.76       18.51      3.44 o 
  -4   3   1      472.26      426.92      6.99 o 
  -3   3   1     8493.65     8134.17     57.83 o 
  -2   3   1      686.95      703.07      8.78 o 
  -1   3   1     1071.66     1044.78      9.52 o 
   0   3   1      787.62      662.18      6.75 o 
   1   3   1     1499.55     1549.78     14.49 o 
   2   3   1     2093.45     2210.33     22.85 o 
   3   3   1      614.00      623.25      8.46 o 
   4   3   1     3224.20     3225.02     25.16 o 
   5   3   1      481.95      436.35      8.75 o 
   6   3   1      674.33      663.62     10.35 o 
   7   3   1      471.75      541.83     10.55 o 
   8   3   1     7489.47     7671.10     98.39 o 
   9   3   1       36.91       34.60      8.74 o 
  10   3   1        3.08       -4.21      8.09 o 
  11   3   1      157.81      163.94     15.29 o 
 -10   4   1      254.02      275.31     14.84 o 
  -9   4   1     1189.50     1192.71     23.03 o 
  -8   4   1        0.08        2.25      6.25 o 
  -7   4   1     2247.05     2167.95     26.15 o 
  -6   4   1     5566.76     5492.00     42.69 o 
  -5   4   1       55.91       59.97      4.43 o 
  -4   4   1     1339.50     1353.39     14.64 o 
  -3   4   1      608.42      550.59      8.51 o 
  -2   4   1    14702.07    14269.28     87.60 o 
  -1   4   1     3497.68     3509.12     26.14 o 
   0   4   1     1308.43     1313.17     11.63 o 
   1   4   1     3419.31     3445.82     28.05 o 
   2   4   1     2293.72     2418.39     24.38 o 
   3   4   1     2719.59     2598.78     20.67 o 
   4   4   1       72.86       70.86      3.95 o 
   5   4   1        4.72        5.93      3.07 o 
   6   4   1     1593.58     1580.84     20.51 o 
   7   4   1     2469.72     2436.71     27.00 o 
   8   4   1      273.82      260.73     10.06 o 
   9   4   1     3555.44     3648.11     50.87 o 
  10   4   1      645.45      594.36     22.86 o 
  11   4   1      403.15      448.57     24.17 o 
  -9   5   1      109.64       98.87     10.28 o 
  -8   5   1      110.80      115.28      9.74 o 
  -7   5   1      354.26      367.71     12.98 o 
  -6   5   1      697.37      682.92     13.44 o 
  -5   5   1      334.15      341.34      8.02 o 
  -4   5   1      586.14      574.40      8.95 o 
  -3   5   1     7688.45     7544.04     51.90 o 
  -2   5   1      277.31      265.72      6.78 o 
  -1   5   1     1857.41     1706.73     12.36 o 
   0   5   1    24032.01    24979.93    160.57 o 
   1   5   1     2959.27     2966.99     22.32 o 
   2   5   1      640.52      665.35     16.57 o 
   3   5   1      481.87      516.68      8.48 o 
   4   5   1    10551.28    10331.85     72.89 o 
   5   5   1      913.54      865.40     12.74 o 
   6   5   1      574.20      570.22     13.11 o 
   7   5   1       40.01       42.47      5.58 o 
   8   5   1        1.06        5.49      5.16 o 
   9   5   1      105.21      100.76     12.26 o 
  10   5   1      504.55      505.24     21.04 o 
  11   5   1       16.22       15.08     17.95 o 
  -9   6   1        0.50        9.77      8.22 o 
  -8   6   1      118.80      160.50     12.80 o 
  -7   6   1       19.70       24.23      7.28 o 
  -6   6   1      208.87      218.00      9.28 o 
  -5   6   1      512.57      536.13     10.73 o 
  -4   6   1      503.43      495.74     10.33 o 
  -3   6   1      430.94      451.68      7.75 o 
  -2   6   1     5232.78     5060.69     30.96 o 
  -1   6   1     1150.90     1104.76      9.32 o 
   0   6   1      100.72       73.56      2.77 o 
   1   6   1     1165.39     1222.46     10.41 o 
   2   6   1      737.36      652.44     10.25 o 
   3   6   1     5511.49     5405.04     45.94 o 
   4   6   1      228.47      215.70      8.74 o 
   5   6   1    15020.92    14718.22    122.36 o 
   6   6   1     1311.38     1359.50     18.54 o 
   7   6   1       28.61       22.46      5.58 o 
   8   6   1      373.38      362.07     10.91 o 
   9   6   1       80.61       76.04     15.22 o 
  10   6   1       31.82       12.25      9.85 o 
  -9   7   1      518.52      479.91     21.36 o 
  -8   7   1      294.50      303.00     13.60 o 
  -7   7   1      140.57      143.84     10.10 o 
  -6   7   1     1374.07     1382.30     21.37 o 
  -5   7   1        6.13        0.60      4.64 o 
  -4   7   1     1516.53     1587.53     18.77 o 
  -3   7   1      706.10      726.97     11.36 o 
  -2   7   1       27.78       30.63      3.13 o 
  -1   7   1     4656.55     4575.47     33.88 o 
   0   7   1       93.05      133.23      3.98 o 
   1   7   1      332.03      371.54      5.59 o 
   2   7   1       16.86       18.44      3.04 o 
   3   7   1      962.84      977.49     13.32 o 
   4   7   1     4966.81     4821.72     44.17 o 
   5   7   1     3671.45     3556.37     45.61 o 
   6   7   1      459.53      443.33     10.48 o 
   7   7   1       35.16       18.04      5.33 o 
   8   7   1     1529.33     1520.16     22.19 o 
   9   7   1     1006.65      982.16     20.30 o 
  10   7   1      270.92      255.21     16.36 o 
  -8   8   1       12.28        6.00      8.06 o 
  -7   8   1      531.66      540.89     16.87 o 
  -6   8   1     2424.28     2415.36     30.29 o 
  -5   8   1     3172.07     3154.87     36.43 o 
  -4   8   1      229.81      239.66      9.80 o 
  -3   8   1      896.15      929.68     13.14 o 
  -2   8   1      433.13      441.71      8.30 o 
  -1   8   1        6.71        9.35      2.62 o 
   0   8   1     1538.80     1504.28     17.73 o 
   1   8   1      873.33      806.50      8.33 o 
   2   8   1        6.74        9.64      2.28 o 
   3   8   1     1003.82      957.37     13.07 o 
   4   8   1     2384.54     2344.65     30.36 o 
   5   8   1     1351.54     1314.79     16.47 o 
   6   8   1     1792.23     1742.19     21.41 o 
   7   8   1      112.03      114.65      7.68 o 
   8   8   1      379.13      357.64     11.86 o 
   9   8   1      643.64      649.68     16.91 o 
  10   8   1      829.87      827.37     24.56 o 
  -8   9   1      241.34      257.58     19.66 o 
  -7   9   1        0.93       -7.31      8.49 o 
  -6   9   1      452.28      469.06     15.59 o 
  -5   9   1     1627.67     1617.57     32.22 o 
  -4   9   1      415.72      439.82     11.77 o 
  -3   9   1       18.50       14.29      4.64 o 
  -2   9   1       51.54       43.94      3.95 o 
  -1   9   1       20.13       37.77      3.66 o 
   0   9   1     2061.95     2158.60     22.94 o 
   1   9   1     3091.89     3085.11     23.24 o 
   2   9   1      108.46      105.68      4.80 o 
   3   9   1       27.35       31.36      3.68 o 
   4   9   1      169.96      166.38      7.10 o 
   5   9   1      282.49      291.42      9.21 o 
   6   9   1     1051.47     1040.94     16.69 o 
   7   9   1      845.49      815.30     14.67 o 
   8   9   1       13.90       20.86      6.08 o 
   9   9   1      347.84      364.51     13.38 o 
  10   9   1       25.84       27.91     11.55 o 
  -7  10   1      732.06      686.76     19.91 o 
  -6  10   1        4.92        7.95      7.22 o 
  -5  10   1      833.89      861.63     16.17 o 
  -4  10   1       10.19       -0.37      5.34 o 
  -3  10   1       86.21       91.36      8.05 o 
  -2  10   1     1307.98     1270.23     17.63 o 
  -1  10   1     2857.97     2790.56     27.51 o 
   0  10   1     2534.91     2436.36     22.21 o 
   1  10   1       74.28       80.03      4.53 o 
   2  10   1     6231.95     6209.41     58.86 o 
   3  10   1     1092.37     1046.57     16.21 o 
   4  10   1       31.66       30.83      4.38 o 
   5  10   1      372.36      396.51     10.59 o 
   6  10   1       24.61       47.50      7.06 o 
   7  10   1      782.73      814.41     21.77 o 
   8  10   1      276.51      285.12     14.67 o 
   9  10   1      737.64      761.15     18.92 o 
  -6  11   1        0.56        0.87      7.44 o 
  -5  11   1       94.50      106.99      8.18 o 
  -4  11   1      125.95      138.44      8.57 o 
  -3  11   1      332.04      336.15     10.36 o 
  -2  11   1      141.84      150.53     13.90 o 
  -1  11   1      104.55      114.58      7.95 o 
   0  11   1       34.37       52.29      5.27 o 
   1  11   1     1113.13     1082.94     16.01 o 
   2  11   1       15.38       18.82      4.43 o 
   3  11   1     2046.95     1954.92     24.88 o 
   4  11   1      539.00      495.25     13.63 o 
   5  11   1       45.98       59.00      6.91 o 
   6  11   1      143.99      150.02     13.62 o 
   7  11   1        3.53        0.01      7.49 o 
   8  11   1     1323.81     1292.10     29.48 o 
   9  11   1        0.86       -8.66      8.66 o 
  -6  12   1      741.76      710.19     22.01 o 
  -5  12   1       53.73       49.98      7.91 o 
  -4  12   1      431.84      417.99     15.26 o 
  -3  12   1       22.30       19.08      7.27 o 
  -2  12   1     1625.75     1632.00     24.70 o 
  -1  12   1       88.83       68.84      9.58 o 
   0  12   1      321.50      370.22     14.22 o 
   1  12   1      127.92      134.93      9.21 o 
   2  12   1     2600.43     2584.41     30.74 o 
   3  12   1      485.03      469.52     11.79 o 
   4  12   1       25.44       26.94      6.03 o 
   5  12   1      122.19      126.95     13.67 o 
   6  12   1      542.47      500.19     28.74 o 
   7  12   1     1790.53     1702.65     36.25 o 
   8  12   1      402.71      399.02     23.84 o 
  -5  13   1      221.55      200.88     15.73 o 
  -4  13   1      286.70      294.69     13.97 o 
  -3  13   1      338.03      308.29     15.45 o 
  -2  13   1       67.47       72.82     14.10 o 
  -1  13   1      175.93      182.55     13.28 o 
   0  13   1        4.30       -1.46      8.21 o 
   1  13   1       31.85       39.50     10.47 o 
   2  13   1        1.37        4.93      5.25 o 
   3  13   1     1029.80     1035.00     19.20 o 
   4  13   1      202.96      217.92     11.62 o 
   5  13   1       86.37       90.60      9.39 o 
   6  13   1      272.02      257.66     17.24 o 
   7  13   1      151.17      144.01     15.64 o 
   8  13   1      798.58      790.53     52.41 o 
  -4  14   1       11.92        1.94     13.54 o 
  -3  14   1      633.14      635.67     36.76 o 
  -2  14   1      665.73      716.23     27.57 o 
  -1  14   1      794.61      799.72     27.99 o 
   0  14   1       78.11       88.81     11.66 o 
   1  14   1       12.26       17.80     11.01 o 
   2  14   1       44.65       33.46     10.82 o 
   3  14   1      385.87      389.69     18.73 o 
   4  14   1     1148.99     1151.25     29.06 o 
   5  14   1      513.41      506.36     17.08 o 
   6  14   1       12.69        8.58     15.90 o 
   7  14   1      121.89       80.61     26.39 o 
  -2  15   1      337.74      347.03     22.73 o 
  -1  15   1      950.05      936.69     31.40 o 
   0  15   1      689.88      734.86     23.96 o 
   1  15   1        3.25       15.21     11.75 o 
   2  15   1       34.57       33.24     12.29 o 
   3  15   1        7.03        8.96     10.70 o 
   4  15   1      262.97      250.88     17.52 o 
   5  15   1      478.58      487.04     25.04 o 
   6  15   1      276.55      219.77     34.70 o 
   0  16   1      154.09      184.50     41.03 o 
   1  16   1       42.67       40.06     13.45 o 
   2  16   1       25.24       19.31     12.61 o 
   3  16   1      773.54      739.97     33.49 o 
  -3 -15   2      136.45      154.46     15.18 o 
  -2 -15   2      886.00      890.90     26.58 o 
  -1 -15   2       21.95       31.88     11.66 o 
   0 -15   2     2172.39     2111.47     47.09 o 
  -5 -14   2      134.80      140.03     26.57 o 
  -4 -14   2        7.41       -5.54     11.23 o 
  -3 -14   2      707.36      681.30     24.13 o 
  -2 -14   2      669.47      714.49     32.50 o 
  -1 -14   2     3111.07     3117.46     50.30 o 
   0 -14   2      115.52      118.45     13.27 o 
   1 -14   2     1596.93     1548.91     38.54 o 
   2 -14   2     1448.92     1370.04     37.94 o 
  -6 -13   2       43.69       55.97     10.33 o 
  -5 -13   2      338.83      331.86     15.19 o 
  -4 -13   2        9.36       14.15     11.60 o 
  -3 -13   2        2.09       -8.46      8.46 o 
  -2 -13   2        4.51       11.17      8.96 o 
  -1 -13   2       49.39       57.45     10.54 o 
   0 -13   2     1934.49     1918.20     36.05 o 
   1 -13   2      201.19      198.36     12.98 o 
   2 -13   2       67.71       66.49     13.91 o 
   3 -13   2       40.21       36.22     13.53 o 
   4 -13   2     1061.76     1015.24     33.46 o 
  -7 -12   2      343.77      330.65     24.73 o 
  -6 -12   2       11.80       12.87      8.53 o 
  -5 -12   2      885.26      843.80     22.29 o 
  -4 -12   2      584.89      591.29     19.17 o 
  -3 -12   2     1294.41     1292.48     28.03 o 
  -2 -12   2      776.30      720.87     21.25 o 
  -1 -12   2      214.40      254.35     14.59 o 
   0 -12   2     1458.25     1421.47     29.49 o 
   1 -12   2      463.58      453.12     16.44 o 
   2 -12   2      514.08      537.25     17.83 o 
   3 -12   2      875.67      874.19     29.16 o 
   4 -12   2     1259.25     1196.41     50.79 o 
   5 -12   2      148.53      141.98     11.66 o 
  -8 -11   2      776.99      757.64     48.80 o 
  -7 -11   2      145.33      148.78     12.04 o 
  -6 -11   2        4.54       11.57      7.26 o 
  -5 -11   2      199.16      211.66     14.45 o 
  -4 -11   2     2138.79     2082.79     31.45 o 
  -3 -11   2     1883.97     1890.21     33.24 o 
  -2 -11   2       71.25       67.71      9.24 o 
  -1 -11   2      218.54      208.24     12.78 o 
   0 -11   2       42.29       28.21      6.86 o 
   1 -11   2       57.14       72.20      7.98 o 
   2 -11   2      828.30      812.25     20.11 o 
   3 -11   2       64.92       80.10      9.46 o 
   4 -11   2      190.28      184.62     11.19 o 
   5 -11   2      790.74      788.68     19.95 o 
   6 -11   2        5.15        5.20      7.29 o 
  -9 -10   2      298.01      336.68     22.41 o 
  -8 -10   2       49.48       51.95     34.52 o 
  -7 -10   2        1.07        7.66      8.57 o 
  -6 -10   2      364.67      361.77     14.95 o 
  -5 -10   2     2445.48     2481.94     37.04 o 
  -4 -10   2     2890.83     2882.38     35.17 o 
  -3 -10   2      530.07      512.40     16.68 o 
  -2 -10   2     2291.55     2274.61     35.92 o 
  -1 -10   2     4909.67     4817.75     55.56 o 
   0 -10   2     1201.24     1274.25     17.59 o 
   1 -10   2       20.51       21.11      5.99 o 
   2 -10   2     1760.91     1762.41     20.37 o 
   3 -10   2     4226.08     4221.09     47.78 o 
   4 -10   2       88.62       92.79      7.14 o 
   5 -10   2      146.54      146.52      8.00 o 
   6 -10   2       60.37       64.35      8.67 o 
   7 -10   2      241.79      251.91     16.75 o 
  -9  -9   2      590.29      585.12     25.42 o 
  -8  -9   2       41.88       38.20      9.57 o 
  -7  -9   2      219.73      217.29     11.80 o 
  -6  -9   2      122.26      118.19      8.18 o 
  -5  -9   2        7.38       11.51      5.95 o 
  -4  -9   2      305.30      319.89     10.15 o 
  -3  -9   2     2332.70     2356.90     28.74 o 
  -2  -9   2      128.61      114.78      7.87 o 
  -1  -9   2     1640.11     1618.87     24.82 o 
   0  -9   2     2419.26     2402.78     25.79 o 
   1  -9   2      166.45      182.90      6.39 o 
   2  -9   2      808.48      800.60     14.26 o 
   3  -9   2      664.77      634.51     13.88 o 
   4  -9   2     5008.17     4911.79     40.96 o 
   5  -9   2        1.27       -3.34      6.30 o 
   6  -9   2       22.74       29.63      6.79 o 
   7  -9   2        0.21       -4.45      7.46 o 
  -9  -8   2       61.37       73.80     12.17 o 
  -8  -8   2     2418.78     2485.25     32.57 o 
  -7  -8   2       18.54       11.91      5.33 o 
  -6  -8   2      803.13      782.04     16.44 o 
  -5  -8   2      495.60      501.47     12.20 o 
  -4  -8   2      595.46      587.76     10.20 o 
  -3  -8   2      969.20      926.74     16.77 o 
  -2  -8   2     2058.47     2074.01     27.04 o 
  -1  -8   2      215.70      216.09      7.70 o 
   0  -8   2     1062.72     1056.96     18.44 o 
   1  -8   2       82.70       77.18      4.16 o 
   2  -8   2      597.14      604.77     11.89 o 
   3  -8   2    11539.84    11269.73     83.31 o 
   4  -8   2     1204.24     1171.19     16.60 o 
   5  -8   2     1123.10     1077.32     16.92 o 
   6  -8   2      438.68      428.58     12.70 o 
   7  -8   2     1376.10     1396.46     24.03 o 
   8  -8   2      639.28      652.27     23.70 o 
 -10  -7   2       40.84       43.50     14.25 o 
  -9  -7   2        9.35        3.75      7.17 o 
  -8  -7   2        4.95        0.21      5.49 o 
  -7  -7   2     2534.74     2553.12     30.30 o 
  -6  -7   2        6.04        7.20      3.96 o 
  -5  -7   2       79.41       86.74      6.60 o 
  -4  -7   2      567.95      565.21     11.89 o 
  -3  -7   2      397.82      366.41      6.82 o 
  -2  -7   2      305.80      322.03      9.33 o 
  -1  -7   2      952.57      946.86     14.18 o 
   0  -7   2      384.47      418.76      9.91 o 
   1  -7   2     1188.33     1255.70     15.83 o 
   2  -7   2     1318.59     1279.63     14.20 o 
   3  -7   2      421.67      418.87      8.76 o 
   4  -7   2     5394.49     5245.11     46.22 o 
   5  -7   2      493.18      496.14     10.84 o 
   6  -7   2      125.77      113.21      7.40 o 
   7  -7   2       39.26       45.30      7.69 o 
   8  -7   2     1465.59     1389.99     25.58 o 
 -10  -6   2       29.61       15.17      9.73 o 
  -9  -6   2       66.66       64.20      8.96 o 
  -8  -6   2     1203.37     1230.91     21.49 o 
  -7  -6   2     1134.72     1123.93     17.56 o 
  -6  -6   2     3102.51     3079.83     32.37 o 
  -5  -6   2     3951.34     3962.56     35.23 o 
  -4  -6   2     1038.43     1072.87     14.17 o 
  -3  -6   2      225.62      229.12      5.88 o 
  -2  -6   2      317.66      349.80      9.19 o 
  -1  -6   2     5910.10     6131.07     56.23 o 
   0  -6   2     3315.15     3265.86     32.65 o 
   1  -6   2     5326.74     5390.37     47.30 o 
   2  -6   2      155.69      152.76      3.99 o 
   3  -6   2        1.93       -1.17      2.92 o 
   4  -6   2      378.91      350.12      8.00 o 
   5  -6   2      799.65      751.26     13.13 o 
   6  -6   2       89.91       79.33      6.79 o 
   7  -6   2      783.60      741.47     19.37 o 
   8  -6   2     1635.10     1579.39     25.47 o 
   9  -6   2      314.09      298.95     17.90 o 
 -10  -5   2       88.54      105.74     11.37 o 
  -9  -5   2        7.05       15.25      6.50 o 
  -8  -5   2      119.41      127.34     11.20 o 
  -7  -5   2     1335.46     1321.77     19.31 o 
  -6  -5   2     3822.54     3717.91     35.02 o 
  -5  -5   2     1260.84     1209.60     16.43 o 
  -4  -5   2     1281.78     1248.54     15.21 o 
  -3  -5   2     2759.04     2843.43     24.74 o 
  -2  -5   2     2173.19     2215.75     19.04 o 
  -1  -5   2      193.30      192.82      6.10 o 
   0  -5   2    13247.53    13856.21    107.01 o 
   1  -5   2     8275.27     8403.32     70.47 o 
   2  -5   2     1076.35     1009.50      8.79 o 
   3  -5   2      349.50      368.93      7.05 o 
   4  -5   2       23.26       27.19      3.99 o 
   5  -5   2      260.97      246.06      7.35 o 
   6  -5   2      140.91      138.90      7.17 o 
   7  -5   2      279.55      273.99     13.58 o 
   8  -5   2      360.60      352.82     12.94 o 
   9  -5   2     1436.98     1428.49     27.80 o 
 -10  -4   2        0.98       -7.84      7.84 o 
  -9  -4   2      223.01      249.25     12.30 o 
  -8  -4   2     1421.59     1439.38     26.81 o 
  -7  -4   2        3.32        6.51      4.68 o 
  -6  -4   2     1212.79     1186.24     15.94 o 
  -5  -4   2       80.44       70.61      4.84 o 
  -4  -4   2      816.59      722.93      9.84 o 
  -3  -4   2      801.25      782.91      9.33 o 
  -2  -4   2        1.48        5.04      2.11 o 
  -1  -4   2     6203.13     6513.83     81.64 o 
   0  -4   2    12608.59    13040.54    104.48 o 
   1  -4   2      387.15      357.86      6.28 o 
   2  -4   2      823.19      753.55      6.65 o 
   3  -4   2      577.59      623.13      7.45 o 
   4  -4   2     3880.85     3775.37     29.52 o 
   5  -4   2      463.63      467.62      8.80 o 
   6  -4   2     1368.01     1364.21     16.39 o 
   7  -4   2     3171.18     3150.28     36.18 o 
   8  -4   2       33.38       26.58      9.62 o 
   9  -4   2       43.33       42.40      8.71 o 
  10  -4   2       50.08       48.79     18.00 o 
 -10  -3   2      881.22      909.30     26.66 o 
  -9  -3   2      191.65      220.57     14.18 o 
  -8  -3   2     1261.30     1238.19     18.90 o 
  -7  -3   2      168.64      165.21      7.30 o 
  -6  -3   2     1115.13     1103.48     15.52 o 
  -5  -3   2     1958.27     2007.97     18.53 o 
  -4  -3   2       92.72      103.48      3.65 o 
  -3  -3   2      362.64      367.67     11.21 o 
  -2  -3   2     1259.61     1262.75     14.43 o 
  -1  -3   2     1183.44     1255.97     11.44 o 
   0  -3   2     7439.20     7789.82     72.02 o 
   1  -3   2     7096.42     7277.72     49.34 o 
   2  -3   2      250.53      263.52      5.06 o 
   3  -3   2      970.72      965.99      9.88 o 
   4  -3   2     1763.33     2031.93     17.22 o 
   5  -3   2     7487.76     7337.66     50.15 o 
   6  -3   2      359.44      374.32      8.06 o 
   7  -3   2      500.53      506.19     12.35 o 
   8  -3   2     2373.74     2317.80     28.30 o 
   9  -3   2      115.03      116.78     10.24 o 
  10  -3   2        3.03        2.44      9.51 o 
 -10  -2   2        4.77        1.14      8.36 o 
  -9  -2   2     1147.87     1138.06     27.22 o 
  -8  -2   2      214.69      212.59      9.56 o 
  -7  -2   2        5.65       -4.03      4.03 o 
  -6  -2   2       53.78       60.02      4.39 o 
  -5  -2   2      830.81      877.53     10.43 o 
  -4  -2   2    10034.54    10092.05     72.55 o 
  -3  -2   2       15.18       11.04      2.24 o 
  -2  -2   2     3726.54     3739.66     30.51 o 
  -1  -2   2     1758.42     1779.30     13.25 o 
   0  -2   2     2961.63     3143.63     40.35 o 
   1  -2   2        6.93       12.00      2.03 o 
   2  -2   2     6142.51     6272.29     39.14 o 
   3  -2   2      557.45      469.94      6.83 o 
   4  -2   2     2992.13     2991.32     22.08 o 
   5  -2   2      411.75      397.80      7.52 o 
   6  -2   2      476.32      457.73      9.75 o 
   7  -2   2     1137.79     1183.13     16.84 o 
   8  -2   2      610.26      660.54     19.95 o 
   9  -2   2       36.22       30.02      9.44 o 
  10  -2   2      158.91      167.37     11.13 o 
 -10  -1   2      940.50      919.67     22.40 o 
  -9  -1   2       22.99       31.80      7.66 o 
  -8  -1   2      134.16      117.00      7.52 o 
  -7  -1   2      140.34      131.47      7.41 o 
  -6  -1   2     4238.99     4276.40     32.61 o 
  -5  -1   2      419.45      437.98      7.30 o 
  -4  -1   2       28.28       31.71      2.64 o 
  -3  -1   2    14450.20    14604.70     87.66 o 
  -2  -1   2      953.43      946.38      8.30 o 
  -1  -1   2     2696.31     2802.67     22.56 o 
   0  -1   2     2765.98     3315.62     29.92 o 
   1  -1   2     5094.24     5585.77     43.25 o 
   2  -1   2       11.46       12.66      2.52 o 
   3  -1   2       23.87       34.14      2.85 o 
   4  -1   2     2423.85     2269.81     19.48 o 
   5  -1   2     3330.17     3413.04     26.46 o 
   6  -1   2     1683.18     1646.97     18.11 o 
   7  -1   2        1.32        1.91      4.63 o 
   8  -1   2     2667.81     2609.80     31.96 o 
   9  -1   2      959.74      912.18     16.70 o 
  10  -1   2        2.77        9.29      7.62 o 
 -10   0   2        8.73       14.25      8.75 o 
  -9   0   2      848.66      856.58     17.32 o 
  -8   0   2     1598.14     1573.94     19.62 o 
  -7   0   2      772.77      762.02     11.89 o 
  -6   0   2       55.74       56.57      4.39 o 
  -5   0   2      217.01      219.51      5.98 o 
  -4   0   2      756.52      713.67      9.33 o 
  -3   0   2     1605.34     1631.31     13.64 o 
  -2   0   2     8505.03     8696.66     55.00 o 
  -1   0   2    13970.25    14624.04     98.97 o 
   0   0   2     9660.00    10141.95    118.51 o 
   1   0   2     5384.18     5771.00     43.58 o 
   2   0   2      538.15      528.67      6.52 o 
   3   0   2     8253.76     8284.72     63.12 o 
   4   0   2     2100.13     2137.82     17.56 o 
   5   0   2     1124.05     1055.66     11.87 o 
   6   0   2      615.56      596.04      9.67 o 
   7   0   2       12.19       31.38      5.36 o 
   8   0   2        5.31       10.96      5.43 o 
   9   0   2       26.60       26.48      6.82 o 
  10   0   2       20.14       27.13      7.73 o 
  11   0   2      530.02      496.15     19.96 o 
 -10   1   2       65.61       69.19      9.09 o 
  -9   1   2        1.01        0.63      6.11 o 
  -8   1   2      205.35      205.37      8.63 o 
  -7   1   2     1816.18     1783.74     18.98 o 
  -6   1   2      281.15      308.63      7.82 o 
  -5   1   2      766.60      723.96      9.94 o 
  -4   1   2       75.11       69.22      3.55 o 
  -3   1   2     3927.46     3832.12     26.94 o 
  -2   1   2    14833.30    15525.69     91.73 o 
  -1   1   2     3747.22     3835.40     25.94 o 
   0   1   2      340.91      329.76      3.92 o 
   1   1   2       13.54        7.67      1.62 o 
   2   1   2    17524.55    17938.83    116.12 o 
   3   1   2      752.53      695.28      8.66 o 
   4   1   2    10318.63    10423.24     66.60 o 
   5   1   2     3187.10     3159.26     26.02 o 
   6   1   2      631.68      611.14     10.19 o 
   7   1   2      473.39      477.25     10.29 o 
   8   1   2      606.27      580.57     12.58 o 
   9   1   2      584.27      570.93     13.40 o 
  10   1   2       34.45       22.49      8.32 o 
  11   1   2      695.68      731.99     21.98 o 
 -10   2   2       34.55       28.90      8.95 o 
  -9   2   2       80.13       71.03      7.26 o 
  -8   2   2       60.95       64.82      6.52 o 
  -7   2   2      677.32      661.08     11.70 o 
  -6   2   2      993.91      975.09     12.76 o 
  -5   2   2      246.51      235.17      6.47 o 
  -4   2   2       51.81       54.18      3.51 o 
  -3   2   2       74.64       81.90      3.53 o 
  -2   2   2     6386.18     6207.65     40.08 o 
  -1   2   2     3886.98     4059.28     29.16 o 
   0   2   2    19187.26    20234.53    139.06 o 
   1   2   2       27.85       36.06      2.03 o 
   2   2   2     3120.42     3297.29     24.69 o 
   3   2   2     6699.27     6988.62     52.60 o 
   4   2   2      880.87      900.84     15.24 o 
   5   2   2     1381.54     1326.13     17.19 o 
   6   2   2      109.30      128.22      5.58 o 
   7   2   2      113.05      104.75      6.03 o 
   8   2   2     2395.13     2420.51     24.97 o 
   9   2   2        2.34       -4.63      6.35 o 
  10   2   2       95.98      127.61     11.38 o 
  11   2   2      461.24      517.64     19.13 o 
 -10   3   2       10.01        4.72      8.12 o 
  -9   3   2       97.29      112.86      8.76 o 
  -8   3   2      256.61      265.26      9.66 o 
  -7   3   2      987.03      943.28     14.58 o 
  -6   3   2     3823.98     3799.53     31.97 o 
  -5   3   2      381.12      356.39      8.74 o 
  -4   3   2      587.08      577.75      8.72 o 
  -3   3   2      828.37      826.38      9.64 o 
  -2   3   2      108.46       92.74      3.89 o 
  -1   3   2      687.69      681.09      8.07 o 
   0   3   2     2210.49     2203.15     15.52 o 
   1   3   2       72.38       85.66      3.10 o 
   2   3   2     8852.23     9138.73     67.80 o 
   3   3   2     1287.37     1307.08     12.57 o 
   4   3   2        7.14       14.49      2.83 o 
   5   3   2      292.19      229.63      5.98 o 
   6   3   2      874.29      914.46     12.62 o 
   7   3   2     1701.31     1734.58     20.22 o 
   8   3   2        4.67       -5.50      5.50 o 
   9   3   2     4349.52     4446.89     52.75 o 
  10   3   2      170.48      179.45     12.49 o 
  11   3   2        0.89      -10.04     10.36 o 
 -10   4   2        0.85        2.51      9.32 o 
  -9   4   2       24.09       36.78      9.24 o 
  -8   4   2       61.01       80.33      8.10 o 
  -7   4   2      635.99      640.19     14.23 o 
  -6   4   2      499.62      486.53     10.19 o 
  -5   4   2     1565.68     1558.25     17.52 o 
  -4   4   2      855.65      846.87     10.59 o 
  -3   4   2       24.14       25.86      2.85 o 
  -2   4   2     1200.72     1084.87     10.59 o 
  -1   4   2      408.22      346.19      5.94 o 
   0   4   2     6262.01     6140.59     44.02 o 
   1   4   2      248.44      275.59      4.75 o 
   2   4   2      233.04      210.14      5.93 o 
   3   4   2     5027.48     5186.84     38.23 o 
   4   4   2       39.60       55.04      4.15 o 
   5   4   2      722.03      680.88     14.23 o 
   6   4   2      789.68      815.75     11.40 o 
   7   4   2      108.44      116.15      6.94 o 
   8   4   2     1315.25     1268.42     21.31 o 
   9   4   2      200.86      197.48     11.88 o 
  10   4   2      555.97      591.00     18.42 o 
  11   4   2      141.99      132.56     19.63 o 
  -9   5   2       51.80       55.35      9.75 o 
  -8   5   2      247.94      284.99     12.81 o 
  -7   5   2      307.78      327.37     11.52 o 
  -6   5   2     1342.67     1249.73     18.18 o 
  -5   5   2       99.88      108.02      5.09 o 
  -4   5   2      962.46      963.05     12.90 o 
  -3   5   2      303.94      311.92      6.79 o 
  -2   5   2     4569.25     4644.34     29.98 o 
  -1   5   2     2712.87     2599.99     17.57 o 
   0   5   2      288.07      242.91     11.74 o 
   1   5   2    14972.95    15102.95    150.32 o 
   2   5   2       60.33       47.05      2.51 o 
   3   5   2      154.35      170.53      4.31 o 
   4   5   2      119.95      108.96      3.99 o 
   5   5   2      455.36      445.06      8.89 o 
   6   5   2     1178.95     1124.96     23.39 o 
   7   5   2       10.49        6.82      4.85 o 
   8   5   2     1086.39     1044.99     17.28 o 
   9   5   2      204.56      272.80     22.49 o 
  10   5   2      783.91      771.82     24.84 o 
  11   5   2        4.23       -0.54     14.10 o 
  -9   6   2      467.73      495.17     17.05 o 
  -8   6   2       10.25       32.29      8.22 o 
  -7   6   2       57.83       45.26      7.96 o 
  -6   6   2       28.04       20.21      6.32 o 
  -5   6   2     1382.46     1342.75     16.49 o 
  -4   6   2     1831.96     1846.66     19.05 o 
  -3   6   2      869.49      839.76     10.01 o 
  -2   6   2        5.98        4.69      2.39 o 
  -1   6   2     2862.32     2845.45     18.07 o 
   0   6   2      225.40      169.43      4.23 o 
   1   6   2      699.27      662.76      7.91 o 
   2   6   2     3556.77     3481.41     27.92 o 
   3   6   2      358.11      390.80      6.38 o 
   4   6   2     3192.26     3259.09     30.48 o 
   5   6   2     1153.85     1080.40     16.29 o 
   6   6   2     1285.69     1300.29     23.67 o 
   7   6   2      689.99      676.30     18.22 o 
   8   6   2      105.23       85.71      9.44 o 
   9   6   2      521.07      568.05     18.14 o 
  10   6   2      259.33      265.62     16.68 o 
  11   6   2       21.42       -4.60     14.41 o 
  -9   7   2      168.00      176.12     15.78 o 
  -8   7   2       76.93       89.15      9.75 o 
  -7   7   2      226.53      221.19     10.74 o 
  -6   7   2       71.63       90.74      7.58 o 
  -5   7   2      488.54      492.71     10.89 o 
  -4   7   2      336.67      338.16      9.38 o 
  -3   7   2     5992.59     6053.92     46.74 o 
  -2   7   2     1464.59     1344.24     13.12 o 
  -1   7   2     1242.87     1198.80     10.14 o 
   0   7   2       40.42       35.60      2.40 o 
   1   7   2      664.96      817.26      8.07 o 
   2   7   2       36.37       60.03      3.69 o 
   3   7   2       17.05       14.42      2.71 o 
   4   7   2     4177.86     4098.54     40.74 o 
   5   7   2      404.76      388.14      9.86 o 
   6   7   2     1734.15     1706.26     27.24 o 
   7   7   2       76.86       79.68      7.01 o 
   8   7   2      398.83      415.30     13.21 o 
   9   7   2      791.99      778.18     16.84 o 
  10   7   2      159.02      160.82     15.85 o 
  -8   8   2       28.55       19.14      8.59 o 
  -7   8   2      671.53      667.79     16.73 o 
  -6   8   2       13.11       15.09      6.60 o 
  -5   8   2       24.82       41.55      6.07 o 
  -4   8   2       24.57       23.75      5.05 o 
  -3   8   2      275.90      262.75      8.60 o 
  -2   8   2     1808.24     1768.05     17.22 o 
  -1   8   2        9.22       11.91      2.28 o 
   0   8   2     1816.81     1784.60     16.00 o 
   1   8   2      332.37      311.94      5.27 o 
   2   8   2      925.39      896.25     11.20 o 
   3   8   2      281.59      276.46     11.74 o 
   4   8   2      455.51      475.69      9.92 o 
   5   8   2     1198.83     1179.46     15.91 o 
   6   8   2      688.42      639.89     12.43 o 
   7   8   2     1325.36     1291.11     19.18 o 
   8   8   2     1010.14     1002.89     19.09 o 
   9   8   2       63.28       49.31      7.85 o 
  10   8   2        3.47       -9.28      9.28 o 
  -8   9   2       19.29       13.62     17.35 o 
  -7   9   2       58.10       69.16      8.93 o 
  -6   9   2       15.56       10.27      6.96 o 
  -5   9   2      273.57      276.36     10.12 o 
  -4   9   2      293.69      295.04      9.42 o 
  -3   9   2       71.07       72.52      5.99 o 
  -2   9   2     1651.10     1626.49     16.60 o 
  -1   9   2        6.76       15.62      2.93 o 
   0   9   2      549.67      503.69      7.80 o 
   1   9   2       29.33       28.69      2.82 o 
   2   9   2     3018.02     2899.98     25.19 o 
   3   9   2     1489.41     1546.06     21.70 o 
   4   9   2      166.97      149.64      9.70 o 
   5   9   2      311.90      300.27      7.42 o 
   6   9   2      482.62      489.61     10.96 o 
   7   9   2        2.50       -0.73      4.87 o 
   8   9   2        8.49       -3.58      5.79 o 
   9   9   2      217.36      201.43     11.04 o 
  10   9   2        3.80        3.53      9.20 o 
  -7  10   2      708.61      696.43     19.32 o 
  -6  10   2       21.53       18.44      8.26 o 
  -5  10   2      119.40      133.23      8.99 o 
  -4  10   2        0.44       -5.16      5.59 o 
  -3  10   2       57.52       63.12      5.95 o 
  -2  10   2     1193.86     1172.62     15.69 o 
  -1  10   2     1707.29     1682.77     21.79 o 
   0  10   2      856.39      852.34     12.85 o 
   1  10   2       32.89       29.86      3.04 o 
   2  10   2       12.87       26.34      4.82 o 
   3  10   2     4932.61     4875.34     43.31 o 
   4  10   2      296.78      309.77      9.14 o 
   5  10   2      599.06      552.26     14.28 o 
   6  10   2      820.56      843.10     18.87 o 
   7  10   2      603.09      613.32     20.64 o 
   8  10   2      169.96      164.69     14.97 o 
   9  10   2       11.91        9.73      7.51 o 
  10  10   2        7.14        0.00     19.16 o 
  -7  11   2       25.80       22.21     12.87 o 
  -6  11   2     1180.13     1166.13     23.26 o 
  -5  11   2       88.89       85.46      8.01 o 
  -4  11   2       72.99       67.28      6.94 o 
  -3  11   2       86.32       87.37      7.07 o 
  -2  11   2       17.40        2.06      6.97 o 
  -1  11   2      790.03      773.38     15.61 o 
   0  11   2        0.07        5.49      4.23 o 
   1  11   2     2997.99     3029.24     24.15 o 
   2  11   2     1681.07     1540.31     18.15 o 
   3  11   2      615.70      602.14     10.77 o 
   4  11   2       98.63       99.82     11.07 o 
   5  11   2      522.50      517.26     12.26 o 
   6  11   2       56.19       58.25      8.32 o 
   7  11   2      156.63      135.31     16.84 o 
   8  11   2      376.80      413.93     30.09 o 
   9  11   2      629.08      656.70     22.91 o 
  -6  12   2        5.85        4.60     10.35 o 
  -5  12   2      250.66      263.58     11.82 o 
  -4  12   2      120.42      118.91      9.13 o 
  -3  12   2      130.24      126.06      9.78 o 
  -2  12   2       19.16       10.74      6.62 o 
  -1  12   2        1.69       -1.27      5.11 o 
   0  12   2      973.67      915.37     17.61 o 
   1  12   2       47.73       54.44      8.00 o 
   2  12   2      355.23      357.45     10.81 o 
   3  12   2      544.70      514.11     12.65 o 
   4  12   2       21.98       23.67      6.00 o 
   5  12   2       46.89       37.27      7.37 o 
   6  12   2      176.63      172.21     15.18 o 
   7  12   2        1.95       10.42     10.13 o 
   8  12   2      458.38      472.95     24.82 o 
   9  12   2      151.14      165.43     31.99 o 
  -5  13   2        1.56        7.57      8.88 o 
  -4  13   2       41.35       32.41      8.77 o 
  -3  13   2      925.68      956.62     20.29 o 
  -2  13   2       43.22       32.26      8.83 o 
  -1  13   2      511.42      504.29     22.39 o 
   0  13   2      231.94      234.37     13.93 o 
   1  13   2      846.25      810.39     22.17 o 
   2  13   2      212.76      224.51     18.94 o 
   3  13   2       57.56       55.03      7.01 o 
   4  13   2      408.19      391.46     14.35 o 
   5  13   2       28.67       22.47      7.31 o 
   6  13   2      159.73      158.66     14.50 o 
   7  13   2       66.57       67.98     13.29 o 
   8  13   2      153.11      109.16     27.83 o 
  -4  14   2        0.10       -5.76      9.70 o 
  -3  14   2      126.15      123.35     16.65 o 
  -2  14   2      233.92      239.40     19.31 o 
  -1  14   2      475.02      478.15     23.01 o 
   0  14   2      542.01      531.67     19.60 o 
   1  14   2        8.88       12.88      9.35 o 
   2  14   2     1029.83     1011.21     21.50 o 
   3  14   2       78.97       87.82      8.50 o 
   4  14   2      241.39      258.84     17.37 o 
   5  14   2      103.42      101.37     12.25 o 
   6  14   2       88.51       85.06     12.36 o 
   7  14   2       34.30       13.01     20.60 o 
  -3  15   2      178.92      190.05     20.17 o 
  -2  15   2      276.95      274.55     30.28 o 
  -1  15   2      237.50      241.83     19.56 o 
   0  15   2       60.52       39.59     16.57 o 
   1  15   2      166.35      173.04     16.24 o 
   2  15   2       14.69       16.53     11.43 o 
   3  15   2      127.09      133.01     10.30 o 
   4  15   2      255.96      242.44     26.35 o 
   5  15   2       23.23       15.55      8.39 o 
   6  15   2      740.96      832.10     54.22 o 
  -1  16   2       75.06       60.90     22.28 o 
   0  16   2       25.34       20.88     13.58 o 
   1  16   2      125.92      134.72     16.20 o 
   2  16   2        5.95      -10.85     10.85 o 
   3  16   2      246.40      218.23     18.27 o 
   4  16   2       16.43       18.24     15.53 o 
  -4 -14   3      304.27      385.35     29.85 o 
  -3 -14   3        0.39      -10.56     12.42 o 
  -2 -14   3      552.05      545.71     21.69 o 
  -1 -14   3       13.60       18.73     10.66 o 
   0 -14   3     1134.32     1109.34     29.06 o 
   1 -14   3      306.88      292.23     20.03 o 
   2 -14   3        2.88       -9.23     12.60 o 
  -6 -13   3        7.39       20.46     16.67 o 
  -5 -13   3       11.55        9.68      7.38 o 
  -4 -13   3       29.48       -7.37     13.43 o 
  -3 -13   3       51.26       51.86     10.80 o 
  -2 -13   3       33.43       31.05     10.28 o 
  -1 -13   3       12.30       19.11      9.82 o 
   0 -13   3      449.45      447.45     22.28 o 
   1 -13   3      130.59      119.04     12.95 o 
   2 -13   3      143.89      149.66     13.07 o 
   3 -13   3      365.24      356.59     23.05 o 
  -7 -12   3       35.88       -6.56     15.69 o 
  -6 -12   3      554.10      526.90     19.97 o 
  -5 -12   3        1.08       15.13      7.43 o 
  -4 -12   3       33.40       38.12     11.13 o 
  -3 -12   3       15.51        8.24      8.51 o 
  -2 -12   3        2.15        1.92      8.17 o 
  -1 -12   3        7.66       -0.82      8.26 o 
   0 -12   3      450.52      464.76     18.59 o 
   1 -12   3      840.34      862.27     21.48 o 
   2 -12   3      380.11      387.22     21.88 o 
   3 -12   3      782.90      791.73     27.55 o 
   4 -12   3      438.07      442.36     24.52 o 
   5 -12   3        3.79       -0.33     13.16 o 
  -8 -11   3      471.56      519.79     43.38 o 
  -7 -11   3        4.89        0.49     16.93 o 
  -6 -11   3      463.44      472.37     18.99 o 
  -5 -11   3      275.39      273.52     14.06 o 
  -4 -11   3     2096.61     2066.21     31.41 o 
  -3 -11   3      206.45      209.60     13.29 o 
  -2 -11   3      772.04      791.67     27.13 o 
  -1 -11   3     1179.35     1133.54     25.32 o 
   0 -11   3      148.41      154.04     12.06 o 
   1 -11   3      195.71      218.39     12.42 o 
   2 -11   3      224.05      236.11     13.00 o 
   3 -11   3      117.54      121.49     14.71 o 
   4 -11   3       32.82       26.62      9.14 o 
   5 -11   3      105.01      113.34     10.68 o 
   6 -11   3       10.83       15.01     13.45 o 
  -8 -10   3       18.89       20.40     11.88 o 
  -7 -10   3      491.51      516.11     18.50 o 
  -6 -10   3      469.41      450.00     16.15 o 
  -5 -10   3      342.54      360.93     13.81 o 
  -4 -10   3       22.72       27.92      5.77 o 
  -3 -10   3      832.69      888.98     21.80 o 
  -2 -10   3       40.55       31.39      8.05 o 
  -1 -10   3      556.26      553.59     17.71 o 
   0 -10   3     2735.85     2720.45     33.79 o 
   1 -10   3       49.51       57.46      7.14 o 
   2 -10   3       44.83       47.93      7.28 o 
   3 -10   3       26.96       17.91      6.04 o 
   4 -10   3      415.41      416.11     16.73 o 
   5 -10   3       56.10       59.01      7.26 o 
   6 -10   3       24.18        4.36      7.18 o 
  -9  -9   3        3.18       -0.36     14.46 o 
  -8  -9   3      321.42      343.57     23.47 o 
  -7  -9   3      107.44      107.83      9.14 o 
  -6  -9   3      302.38      267.94     13.33 o 
  -5  -9   3     1749.63     1693.65     28.67 o 
  -4  -9   3      132.89      126.61      7.35 o 
  -3  -9   3      116.33      125.64      8.35 o 
  -2  -9   3     1570.93     1480.93     38.30 o 
  -1  -9   3     1223.98     1164.72     25.77 o 
   0  -9   3       16.15       23.10      5.95 o 
   1  -9   3       46.93       55.71      6.62 o 
   2  -9   3      222.55      233.84     11.45 o 
   3  -9   3     3967.22     3882.65     40.96 o 
   4  -9   3      521.09      536.10     14.03 o 
   5  -9   3      478.95      498.05     16.50 o 
   6  -9   3      653.38      613.17     13.29 o 
   7  -9   3      237.34      240.68     11.97 o 
  -9  -8   3      351.82      349.31     21.16 o 
  -8  -8   3        1.53        7.14      5.79 o 
  -7  -8   3       19.39       21.19      9.61 o 
  -6  -8   3       72.51       75.05      7.25 o 
  -5  -8   3        4.89        2.82      4.71 o 
  -4  -8   3     1154.07     1117.87     17.90 o 
  -3  -8   3      636.35      614.27     11.20 o 
  -2  -8   3      886.64      869.49     16.08 o 
  -1  -8   3     1962.53     1934.94     27.08 o 
   0  -8   3       29.61       36.86      5.88 o 
   1  -8   3      411.57      379.02      9.48 o 
   2  -8   3        0.26       -4.08      4.08 o 
   3  -8   3      155.09      151.45      8.37 o 
   4  -8   3     2342.71     2279.21     25.07 o 
   5  -8   3      210.44      236.08      8.53 o 
   6  -8   3      191.86      198.05      9.72 o 
   7  -8   3      656.72      636.66     19.59 o 
   8  -8   3      113.23      139.50     14.73 o 
 -10  -7   3       64.95       71.93     23.86 o 
  -9  -7   3      119.79      119.43     11.31 o 
  -8  -7   3        7.71       18.77      6.50 o 
  -7  -7   3      803.67      787.43     14.49 o 
  -6  -7   3      112.29      132.90      7.06 o 
  -5  -7   3      764.24      802.09     15.34 o 
  -4  -7   3     2279.27     2281.89     26.49 o 
  -3  -7   3     1015.28     1000.98     12.35 o 
  -2  -7   3      191.16      207.55     10.33 o 
  -1  -7   3       84.07       99.38      5.84 o 
   0  -7   3      891.03      888.02     13.01 o 
   1  -7   3      177.62      196.40      6.56 o 
   2  -7   3       46.42       62.13      4.51 o 
   3  -7   3      345.47      317.12     14.27 o 
   4  -7   3     1372.19     1362.86     16.33 o 
   5  -7   3      216.02      220.96      8.99 o 
   6  -7   3      181.12      195.87      9.44 o 
   7  -7   3      195.28      182.25     12.70 o 
   8  -7   3       48.20       18.25      8.01 o 
 -10  -6   3       22.69       38.94     14.07 o 
  -9  -6   3      152.85      161.13     12.42 o 
  -8  -6   3      258.50      260.89     11.31 o 
  -7  -6   3      661.20      672.87     25.95 o 
  -6  -6   3     1684.96     1669.64     19.85 o 
  -5  -6   3      116.03      131.28      5.68 o 
  -4  -6   3     2495.89     2415.98     28.18 o 
  -3  -6   3     1832.46     1844.82     19.74 o 
  -2  -6   3      377.39      362.80      9.41 o 
  -1  -6   3     1117.96     1118.57     17.05 o 
   0  -6   3     1161.11     1290.76     14.34 o 
   1  -6   3     2299.60     2305.48     21.13 o 
   2  -6   3      699.87      695.95      8.90 o 
   3  -6   3      897.53      909.23     10.24 o 
   4  -6   3        0.21        4.33      3.57 o 
   5  -6   3     3079.11     2967.90     26.76 o 
   6  -6   3      104.20      116.54      6.67 o 
   7  -6   3       33.84       31.03      6.95 o 
   8  -6   3      523.30      517.64     17.22 o 
   9  -6   3      525.44      548.88     21.57 o 
 -10  -5   3      183.07      193.60     20.50 o 
  -9  -5   3      351.33      375.64     15.03 o 
  -8  -5   3     1647.59     1605.97     25.32 o 
  -7  -5   3      315.46      335.63     10.60 o 
  -6  -5   3       11.27       17.94      4.69 o 
  -5  -5   3       53.57       54.57      4.33 o 
  -4  -5   3      323.58      340.46      7.36 o 
  -3  -5   3      704.82      646.50      8.89 o 
  -2  -5   3      235.35      230.23      6.28 o 
  -1  -5   3      270.45      230.17      7.45 o 
   0  -5   3    10690.62    11377.24     73.73 o 
   1  -5   3      280.81      311.90      7.95 o 
   2  -5   3     2658.36     2620.61     17.89 o 
   3  -5   3     1584.20     1657.10     15.65 o 
   4  -5   3        0.61        1.53      3.40 o 
   5  -5   3       24.45       25.09      4.36 o 
   6  -5   3      291.18      287.29      9.33 o 
   7  -5   3     1567.85     1554.32     23.55 o 
   8  -5   3       58.88       62.05      9.03 o 
   9  -5   3       58.56       62.62     11.49 o 
 -10  -4   3       17.95       30.28      9.38 o 
  -9  -4   3       40.06       30.37      7.93 o 
  -8  -4   3      976.51     1005.30     18.09 o 
  -7  -4   3     2000.97     1995.74     25.05 o 
  -6  -4   3      230.83      238.77      7.52 o 
  -5  -4   3       41.18       39.58      3.69 o 
  -4  -4   3        2.20        5.59      2.54 o 
  -3  -4   3       51.13       55.72      3.43 o 
  -2  -4   3        6.46       14.80      2.20 o 
  -1  -4   3      594.33      563.48     10.70 o 
   0  -4   3      315.20      361.15     10.86 o 
   1  -4   3     6610.83     6599.71     44.65 o 
   2  -4   3       96.75      102.63      3.21 o 
   3  -4   3     1440.96     1393.06     15.83 o 
   4  -4   3     2826.11     2938.19     22.71 o 
   5  -4   3      152.63      166.55      6.37 o 
   6  -4   3       64.32       73.16      5.37 o 
   7  -4   3      296.52      297.50     11.05 o 
   8  -4   3     1771.60     1781.50     25.11 o 
   9  -4   3      223.15      229.81     15.31 o 
  10  -4   3      432.78      434.40     30.83 o 
 -10  -3   3      110.14      107.19     11.74 o 
  -9  -3   3      158.78      157.65     11.03 o 
  -8  -3   3      660.64      684.81     15.37 o 
  -7  -3   3        4.72        7.52      5.25 o 
  -6  -3   3       90.20       97.43      5.62 o 
  -5  -3   3      364.79      337.35      7.47 o 
  -4  -3   3     4331.79     4400.46     28.42 o 
  -3  -3   3      723.56      676.00      6.86 o 
  -2  -3   3     1015.21      981.94      8.81 o 
  -1  -3   3     2049.97     2215.68     22.62 o 
   0  -3   3      843.57      892.12     14.64 o 
   1  -3   3       96.62       95.96      3.50 o 
   2  -3   3     1854.46     1764.45     18.07 o 
   3  -3   3      944.40      983.78      9.21 o 
   4  -3   3        7.86        4.22      2.80 o 
   5  -3   3      243.09      225.68      7.76 o 
   6  -3   3      181.03      156.11      7.86 o 
   7  -3   3      591.51      652.31     12.73 o 
   8  -3   3      416.02      399.99     13.75 o 
   9  -3   3      334.12      379.73     17.76 o 
  10  -3   3       67.72       58.55      9.71 o 
 -10  -2   3      425.92      441.52     18.54 o 
  -9  -2   3       54.69       57.25      8.07 o 
  -8  -2   3       11.44       18.66      6.57 o 
  -7  -2   3      830.77      811.19     13.74 o 
  -6  -2   3      245.81      245.60      7.37 o 
  -5  -2   3      260.18      260.23      6.40 o 
  -4  -2   3      217.01      200.16      4.98 o 
  -3  -2   3     7336.01     7083.69     40.73 o 
  -2  -2   3     4092.19     4139.53     27.38 o 
  -1  -2   3      734.43      709.67      8.35 o 
   0  -2   3     6414.70     7641.42     87.72 o 
   1  -2   3      226.36      235.38      4.93 o 
   2  -2   3     1585.71     1661.16     12.76 o 
   3  -2   3     1568.99     1537.45     18.11 o 
   4  -2   3      950.67      891.28     10.46 o 
   5  -2   3       21.89       24.49      3.80 o 
   6  -2   3      318.69      313.79      7.70 o 
   7  -2   3      282.81      260.24     10.96 o 
   8  -2   3     2782.40     2742.70     33.93 o 
   9  -2   3      595.22      602.20     15.32 o 
  10  -2   3      248.84      274.21     14.09 o 
 -10  -1   3      220.66      231.99     13.97 o 
  -9  -1   3       48.49       61.63      8.36 o 
  -8  -1   3      179.27      191.35      9.53 o 
  -7  -1   3        2.56       -4.29      4.29 o 
  -6  -1   3      923.13      940.55     11.61 o 
  -5  -1   3      660.23      640.52      8.78 o 
  -4  -1   3      298.01      300.43      5.94 o 
  -3  -1   3     3710.47     3698.30     24.10 o 
  -2  -1   3     5526.64     5464.93     34.26 o 
  -1  -1   3      228.51      234.24      5.47 o 
   0  -1   3     2409.01     2671.79     23.86 o 
   1  -1   3     4306.77     4573.16     30.03 o 
   2  -1   3     1886.92     1966.82     14.48 o 
   3  -1   3      903.68      869.35     11.01 o 
   4  -1   3     1810.29     1633.82     17.99 o 
   5  -1   3      308.47      280.51      7.66 o 
   6  -1   3       72.08       69.92      4.95 o 
   7  -1   3      865.54      841.17     13.83 o 
   8  -1   3      849.71      814.71     15.87 o 
   9  -1   3     1046.64     1045.27     20.76 o 
  10  -1   3       22.84        6.12      7.61 o 
 -10   0   3      329.32      355.49     16.50 o 
  -9   0   3      679.14      666.37     17.06 o 
  -8   0   3      262.12      270.99     10.08 o 
  -7   0   3      805.70      807.98     12.49 o 
  -6   0   3       37.41       47.54      4.38 o 
  -5   0   3      294.23      305.43      7.72 o 
  -4   0   3    12568.10    12676.60     80.57 o 
  -3   0   3     1068.47     1075.68     10.10 o 
  -2   0   3    16610.10    17052.09    100.58 o 
  -1   0   3      320.21      266.41      4.60 o 
   0   0   3     2592.60     2779.58     22.96 o 
   1   0   3     2060.98     2081.13     16.81 o 
   2   0   3      335.28      358.65      8.29 o 
   3   0   3     2089.45     2078.31     18.21 o 
   4   0   3     3584.98     3392.52     27.24 o 
   5   0   3     1806.01     1652.03     20.10 o 
   6   0   3      357.12      357.47      9.23 o 
   7   0   3      543.35      518.18     10.05 o 
   8   0   3       57.87       33.51      6.25 o 
   9   0   3       91.29      100.67      8.50 o 
  10   0   3      137.39      154.49      9.71 o 
 -10   1   3      144.14      141.86     12.52 o 
  -9   1   3       15.56       24.05      7.31 o 
  -8   1   3        2.06        1.33      4.98 o 
  -7   1   3     2412.00     2400.08     23.10 o 
  -6   1   3      209.68      219.38      6.98 o 
  -5   1   3     3745.73     3885.89     29.61 o 
  -4   1   3     3654.07     3725.06     27.66 o 
  -3   1   3      733.21      670.45      8.20 o 
  -2   1   3     1695.53     1635.37     13.83 o 
  -1   1   3     2622.27     2523.28     18.65 o 
   0   1   3    15283.88    15866.40    102.82 o 
   1   1   3      317.35      340.71      5.29 o 
   2   1   3      414.20      436.19      5.83 o 
   3   1   3     3646.11     3975.15     29.06 o 
   4   1   3     2967.56     2840.54     21.84 o 
   5   1   3      786.50      734.76      9.85 o 
   6   1   3     2326.74     2360.32     22.24 o 
   7   1   3        0.71        2.01      3.98 o 
   8   1   3      173.18      157.97      8.03 o 
   9   1   3       50.93       45.26      6.86 o 
  10   1   3      130.52      127.15     11.43 o 
  11   1   3      171.30      195.82     16.26 o 
 -10   2   3      272.44      289.80     14.44 o 
  -9   2   3       10.26        5.25      6.61 o 
  -8   2   3       70.65       72.59      7.23 o 
  -7   2   3        1.85       -4.37      4.37 o 
  -6   2   3     3220.93     3175.09     26.84 o 
  -5   2   3      223.55      232.21      6.85 o 
  -4   2   3     4318.04     4287.13     30.85 o 
  -3   2   3     9354.70     9139.41     55.64 o 
  -2   2   3      661.52      762.25      8.12 o 
  -1   2   3      174.94      153.87      4.00 o 
   0   2   3     2249.66     2364.16     15.90 o 
   1   2   3    23862.13    25434.32    163.53 o 
   2   2   3     3897.18     4047.44     27.29 o 
   3   2   3      562.06      518.59      7.62 o 
   4   2   3     1411.79     1496.51     14.31 o 
   5   2   3     3651.98     3165.61     37.83 o 
   6   2   3       71.65       84.61      4.90 o 
   7   2   3       42.22       34.33      4.94 o 
   8   2   3        2.37       -5.06      5.06 o 
   9   2   3      632.64      632.59     21.02 o 
  10   2   3      262.67      240.21     12.96 o 
  11   2   3       21.65        5.41     10.28 o 
 -10   3   3       11.59        1.98      8.85 o 
  -9   3   3      101.96      103.54      8.73 o 
  -8   3   3     1004.95     1028.39     16.16 o 
  -7   3   3      330.01      313.44      9.59 o 
  -6   3   3       18.43       24.66      4.68 o 
  -5   3   3     1529.83     1523.05     16.33 o 
  -4   3   3        4.85        7.35      2.91 o 
  -3   3   3     1646.97     1634.56     13.69 o 
  -2   3   3     3206.73     3203.76     23.81 o 
  -1   3   3     4811.56     4849.85     35.24 o 
   0   3   3     2552.78     2534.16     17.97 o 
   1   3   3      184.92      173.41      5.60 o 
   2   3   3      528.76      508.90      6.16 o 
   3   3   3      734.95      691.38      8.77 o 
   4   3   3      387.29      514.28      8.19 o 
   5   3   3       75.94       64.27      4.02 o 
   6   3   3     2595.43     2608.33     23.43 o 
   7   3   3      348.19      324.90      8.92 o 
   8   3   3      151.97      147.23      8.58 o 
   9   3   3        3.01       -5.26      6.66 o 
  10   3   3       32.69       39.25      9.23 o 
  11   3   3       69.88       67.14     11.68 o 
 -10   4   3      544.35      520.54     16.88 o 
  -9   4   3       50.16       53.86      8.50 o 
  -8   4   3      525.85      583.78     18.95 o 
  -7   4   3     2341.93     2432.59     29.97 o 
  -6   4   3     1757.04     1698.61     19.02 o 
  -5   4   3      658.78      674.62     11.33 o 
  -4   4   3       59.72       66.76      5.96 o 
  -3   4   3      391.86      358.00      6.15 o 
  -2   4   3      308.32      301.15      6.35 o 
  -1   4   3     1276.94     1207.03     10.63 o 
   0   4   3        9.65       -2.49      2.49 o 
   1   4   3    10556.96    10486.54     72.26 o 
   2   4   3     2001.91     1965.41     16.66 o 
   3   4   3      736.33      698.25      8.79 o 
   4   4   3      192.39      144.39      4.60 o 
   5   4   3       53.69       58.36      3.68 o 
   6   4   3      426.36      358.21      7.71 o 
   7   4   3      540.62      502.12     10.06 o 
   8   4   3     1665.65     1682.92     29.72 o 
   9   4   3        8.90       12.67      7.80 o 
  10   4   3      314.98      365.72     15.96 o 
  11   4   3       31.75       56.77     14.30 o 
  -9   5   3      302.09      312.10     14.61 o 
  -8   5   3     1256.33     1262.34     20.91 o 
  -7   5   3       97.93      106.53      8.28 o 
  -6   5   3      824.33      869.52     13.61 o 
  -5   5   3      167.51      144.09      6.54 o 
  -4   5   3      209.46      196.00      6.17 o 
  -3   5   3      579.53      481.66      7.97 o 
  -2   5   3       29.53       31.15      3.81 o 
  -1   5   3      156.45      186.11      4.42 o 
   0   5   3     3465.91     3416.06     21.43 o 
   1   5   3     1751.17     1794.77     12.83 o 
   2   5   3     8047.87     7969.78     53.01 o 
   3   5   3     2951.24     2953.70     23.93 o 
   4   5   3      145.37      142.15      5.20 o 
   5   5   3      129.92      131.40      5.28 o 
   6   5   3       41.74       33.40      4.68 o 
   7   5   3     1350.49     1250.38     19.16 o 
   8   5   3      438.27      413.18     15.40 o 
   9   5   3      860.68      816.69     19.71 o 
  10   5   3       67.06       74.53     12.28 o 
  11   5   3      391.80      408.68     43.20 o 
  -9   6   3     1096.37     1143.96     23.98 o 
  -8   6   3        3.36        7.87      7.91 o 
  -7   6   3     1384.86     1368.34     22.79 o 
  -6   6   3     1995.67     1932.27     23.94 o 
  -5   6   3        3.28       17.48      4.69 o 
  -4   6   3      194.25      216.57      7.04 o 
  -3   6   3     5972.59     5855.19     42.49 o 
  -2   6   3     3712.15     3385.73     25.19 o 
  -1   6   3        4.32        8.13      2.03 o 
   0   6   3     4694.22     4890.26     28.27 o 
   1   6   3     4404.01     4886.26     37.42 o 
   2   6   3     1374.78     1348.72     12.58 o 
   3   6   3     1000.41      996.55      9.11 o 
   4   6   3       16.86       19.34      2.83 o 
   5   6   3      162.48      182.99      8.27 o 
   6   6   3     1001.18      985.72     15.64 o 
   7   6   3      886.62      853.21     16.68 o 
   8   6   3      757.12      690.81     17.83 o 
   9   6   3     1211.41     1130.27     24.72 o 
  10   6   3        0.24       -9.13      9.13 o 
  11   6   3       67.62       66.78     17.28 o 
  -9   7   3      449.70      457.82     29.33 o 
  -8   7   3      164.46      176.28     12.18 o 
  -7   7   3       76.02       91.75      8.67 o 
  -6   7   3     1049.59     1028.06     17.62 o 
  -5   7   3      427.17      426.30     11.52 o 
  -4   7   3       28.92       28.49      4.62 o 
  -3   7   3     2082.56     2121.59     20.72 o 
  -2   7   3     2499.31     2435.93     18.38 o 
  -1   7   3      820.74      730.98      7.35 o 
   0   7   3     1624.45     1847.97     13.51 o 
   1   7   3       31.07       39.49      2.41 o 
   2   7   3     1018.68      995.97     11.36 o 
   3   7   3      743.41      729.78     10.30 o 
   4   7   3     4703.83     4479.39     40.36 o 
   5   7   3       37.09       44.13      4.50 o 
   6   7   3        1.91       -4.37      4.37 o 
   7   7   3      716.94      700.80     15.20 o 
   8   7   3      716.23      709.30     17.85 o 
   9   7   3      901.16      888.76     24.49 o 
  10   7   3      555.85      560.95     21.63 o 
  -8   8   3       51.72       44.74      9.33 o 
  -7   8   3       34.68       39.84      8.32 o 
  -6   8   3        0.04        0.39      6.46 o 
  -5   8   3        0.02        4.05      5.27 o 
  -4   8   3     1827.41     1824.92     21.27 o 
  -3   8   3       27.85       33.88      4.67 o 
  -2   8   3     4420.20     4314.90     31.56 o 
  -1   8   3        0.72        3.66      2.65 o 
   0   8   3      760.76      776.69     11.89 o 
   1   8   3     1112.99     1065.23     10.62 o 
   2   8   3      225.49      211.73      6.32 o 
   3   8   3     2009.60     2032.54     31.52 o 
   4   8   3      491.51      515.65     10.32 o 
   5   8   3    11755.75    11546.30    106.09 o 
   6   8   3        3.16        5.36      4.61 o 
   7   8   3      222.69      221.39      9.81 o 
   8   8   3      102.29      135.20      9.78 o 
   9   8   3       38.80       31.10      8.78 o 
  10   8   3      469.67      484.07     20.94 o 
  -8   9   3        2.63       -3.84     10.79 o 
  -7   9   3       75.15       84.03      9.25 o 
  -6   9   3       78.16       75.19      8.36 o 
  -5   9   3      304.13      337.49     14.22 o 
  -4   9   3      328.36      313.88     10.74 o 
  -3   9   3      585.14      621.68     11.49 o 
  -2   9   3       23.45       37.20      4.21 o 
  -1   9   3     4250.38     4160.61     32.68 o 
   0   9   3       41.41       54.60      4.44 o 
   1   9   3       99.37      120.88      4.74 o 
   2   9   3      455.70      510.17     12.35 o 
   3   9   3      140.46      162.93      7.11 o 
   4   9   3     1849.00     1918.32     22.39 o 
   5   9   3        2.75        5.31      3.76 o 
   6   9   3      919.70      916.66     16.06 o 
   7   9   3      148.51      130.00      8.13 o 
   8   9   3        3.07       11.80      6.19 o 
   9   9   3       61.90       53.29      8.08 o 
  10   9   3      169.24      176.69     14.30 o 
  -7  10   3        0.15        5.52      8.54 o 
  -6  10   3     2111.98     2122.75     32.13 o 
  -5  10   3      747.61      761.59     17.22 o 
  -4  10   3       92.77       95.59      7.77 o 
  -3  10   3      160.23      164.95      8.16 o 
  -2  10   3      350.70      355.07      9.00 o 
  -1  10   3      170.74      181.16      6.06 o 
   0  10   3       84.01       79.50      5.05 o 
   1  10   3     1432.16     1410.01     18.29 o 
   2  10   3      193.30      191.76      6.89 o 
   3  10   3     1228.83     1274.78     27.33 o 
   4  10   3       63.69       67.68      6.12 o 
   5  10   3     1311.96     1325.00     18.83 o 
   6  10   3      845.81      846.34     15.72 o 
   7  10   3        1.42        5.25      5.46 o 
   8  10   3      166.33      175.89      9.77 o 
   9  10   3      613.81      616.87     16.38 o 
  10  10   3      342.09      362.52     17.42 o 
  -7  11   3      426.79      449.90     23.45 o 
  -6  11   3        9.95        3.27      8.23 o 
  -5  11   3     2890.64     2906.89     34.62 o 
  -4  11   3     1431.97     1452.87     20.55 o 
  -3  11   3       18.94        5.56      9.01 o 
  -2  11   3      422.20      411.19     10.32 o 
  -1  11   3       25.29       10.86      4.78 o 
   0  11   3     2834.66     2865.37     31.69 o 
   1  11   3      830.93      841.55     11.10 o 
   2  11   3      727.45      739.19     10.98 o 
   3  11   3       76.30       70.71      4.91 o 
   4  11   3      231.39      226.32     14.64 o 
   5  11   3      136.52      125.35     10.67 o 
   6  11   3     2642.39     2459.07     40.43 o 
   7  11   3      547.51      557.80     14.38 o 
   8  11   3        2.45       -2.89      7.09 o 
   9  11   3       24.41       33.43      8.92 o 
  -6  12   3      212.80      218.54     15.86 o 
  -5  12   3      611.67      616.33     15.02 o 
  -4  12   3        2.86       -1.32      6.69 o 
  -3  12   3      503.92      493.01     13.05 o 
  -2  12   3     1326.13     1284.67     22.22 o 
  -1  12   3      361.51      351.90     13.29 o 
   0  12   3      934.88     1010.58     16.49 o 
   1  12   3     1792.79     1847.30     24.70 o 
   2  12   3     1347.97     1387.54     27.54 o 
   3  12   3      111.74      120.11      6.29 o 
   4  12   3      319.93      309.57     12.83 o 
   5  12   3      301.49      287.78     14.33 o 
   6  12   3       20.80       28.32      7.67 o 
   7  12   3      770.58      749.56     21.59 o 
   8  12   3       95.75       88.54     12.78 o 
   9  12   3        0.55       29.16     18.07 o 
  -5  13   3      426.80      405.38     14.29 o 
  -4  13   3      206.17      203.49     11.18 o 
  -3  13   3        5.26       -5.38     10.27 o 
  -2  13   3        5.50       -1.39      6.85 o 
  -1  13   3      138.93      136.63      9.00 o 
   0  13   3     1096.58     1085.28     26.87 o 
   1  13   3     1762.12     1782.77     32.65 o 
   2  13   3     1327.18     1291.18     25.83 o 
   3  13   3     1444.07     1403.32     26.87 o 
   4  13   3      287.30      266.27     12.70 o 
   5  13   3        2.39        1.02      6.76 o 
   6  13   3        1.83        4.91      8.42 o 
   7  13   3      204.88      194.98     17.44 o 
   8  13   3      211.57      218.33     33.62 o 
  -4  14   3      759.12      787.35     20.60 o 
  -3  14   3        5.26       -0.99      7.96 o 
  -2  14   3      627.51      683.92     20.59 o 
  -1  14   3        7.62      -12.22     12.22 o 
   0  14   3      256.69      232.85     14.59 o 
   1  14   3        3.88        9.33      9.00 o 
   2  14   3     1597.87     1555.27     27.87 o 
   3  14   3        1.04       -2.09      8.35 o 
   4  14   3       61.77       67.07      9.55 o 
   5  14   3       45.70       36.28      8.92 o 
   6  14   3     1012.13     1022.31     31.90 o 
   7  14   3      866.32      741.01     50.61 o 
  -3  15   3      496.32      548.48     29.70 o 
  -2  15   3        8.69        4.36     12.79 o 
  -1  15   3      156.35      161.31     16.71 o 
   0  15   3        2.55        3.84     11.35 o 
   1  15   3       57.04       55.66     14.50 o 
   2  15   3       30.27       14.86     11.01 o 
   3  15   3     1715.16     1727.29     30.83 o 
   4  15   3        0.99       -0.74      7.72 o 
   5  15   3      261.99      226.11     14.84 o 
   6  15   3       46.48       45.91     22.77 o 
  -1  16   3      260.77      235.72     25.87 o 
   0  16   3        2.83       -0.91     16.27 o 
   1  16   3      102.79      106.71     19.34 o 
   2  16   3       44.99       54.13     18.02 o 
   3  16   3       78.08       68.73     10.15 o 
   4  16   3      359.62      396.71     45.91 o 
   5  16   3      402.24      379.24     28.57 o 
  -3 -14   4      177.13      183.62     15.52 o 
  -2 -14   4       76.64       56.11     15.52 o 
  -1 -14   4       31.28       17.89     10.83 o 
   0 -14   4      135.08      153.59     14.89 o 
  -5 -13   4      134.79      126.27     41.21 o 
  -4 -13   4       22.27        6.51     15.18 o 
  -3 -13   4      221.70      248.30     16.80 o 
  -2 -13   4      577.18      579.95     34.80 o 
  -1 -13   4       58.06       48.54     11.08 o 
   0 -13   4       10.45       21.29     10.50 o 
   1 -13   4        1.14       -9.51      9.51 o 
   2 -13   4       65.24       56.52     12.27 o 
   3 -13   4      407.10      402.34     20.87 o 
  -6 -12   4      104.61      132.10     34.70 o 
  -5 -12   4       12.46       20.26     14.48 o 
  -4 -12   4        4.02       -4.86     13.07 o 
  -3 -12   4        0.18       -5.91      8.24 o 
  -2 -12   4       61.60       50.84     10.29 o 
  -1 -12   4      864.28      855.33     23.94 o 
   0 -12   4       34.82       30.67      9.82 o 
   1 -12   4      600.22      560.48     20.50 o 
   2 -12   4        3.77        1.27      8.72 o 
   3 -12   4       99.04      133.02     17.69 o 
   4 -12   4        2.30       12.64     11.33 o 
  -7 -11   4      543.01      563.12     32.93 o 
  -6 -11   4       17.47        7.08     14.43 o 
  -5 -11   4      614.32      612.09     19.67 o 
  -4 -11   4       32.23       84.42     11.97 o 
  -3 -11   4        7.12       21.46      8.37 o 
  -2 -11   4        4.69        4.11      7.96 o 
  -1 -11   4       53.44       63.42     12.47 o 
   0 -11   4      717.42      702.41     20.97 o 
   1 -11   4      266.98      265.17     15.34 o 
   2 -11   4      371.72      380.66     16.03 o 
   3 -11   4      465.51      458.78     25.96 o 
   4 -11   4      143.77      122.48     15.87 o 
   5 -11   4       55.32       63.54      9.58 o 
  -8 -10   4       43.93       33.62     20.97 o 
  -7 -10   4      133.35      122.84     11.78 o 
  -6 -10   4      517.89      542.74     17.51 o 
  -5 -10   4      759.28      714.88     20.87 o 
  -4 -10   4       39.30       34.13      9.41 o 
  -3 -10   4      313.79      286.23     19.84 o 
  -2 -10   4       31.16       35.90      8.07 o 
  -1 -10   4      707.78      699.32     20.13 o 
   0 -10   4      447.42      437.26     16.78 o 
   1 -10   4      905.76      863.49     29.36 o 
   2 -10   4       19.23       14.63      7.63 o 
   3 -10   4       88.73       83.41      8.65 o 
   4 -10   4      370.88      382.71     14.21 o 
   5 -10   4      142.71      126.41     10.62 o 
   6 -10   4      190.24      203.90     13.23 o 
  -8  -9   4     1046.08     1055.08     57.65 o 
  -7  -9   4       19.93       27.97      8.95 o 
  -6  -9   4        5.54       13.32      7.33 o 
  -5  -9   4       59.87       71.93      8.27 o 
  -4  -9   4     3875.26     3741.95     48.81 o 
  -3  -9   4        2.65        6.96      4.17 o 
  -2  -9   4       14.95       10.23      6.44 o 
  -1  -9   4        6.71        6.99      6.61 o 
   0  -9   4      484.56      499.83     12.01 o 
   1  -9   4        1.84        8.16      6.45 o 
   2  -9   4      497.67      484.85     14.73 o 
   3  -9   4       26.34       21.63      6.03 o 
   4  -9   4      459.05      457.00     11.56 o 
   5  -9   4      126.44      116.42      8.20 o 
   6  -9   4       43.99       39.77      7.74 o 
   7  -9   4      922.18      945.15     23.32 o 
  -9  -8   4       24.04       23.55     18.80 o 
  -8  -8   4        0.93       -5.46      8.13 o 
  -7  -8   4       29.48       26.39      7.15 o 
  -6  -8   4      229.33      231.06     10.60 o 
  -5  -8   4      917.85      931.89     17.10 o 
  -4  -8   4      803.99      805.02     17.31 o 
  -3  -8   4      848.04      831.73     13.72 o 
  -2  -8   4      175.79      179.87     10.57 o 
  -1  -8   4      415.13      408.55     14.59 o 
   0  -8   4      442.99      476.30     10.51 o 
   1  -8   4      440.62      450.14      8.94 o 
   2  -8   4      228.78      252.23      9.01 o 
   3  -8   4     1053.39     1055.65     22.90 o 
   4  -8   4      345.31      337.51      9.98 o 
   5  -8   4        4.67       -5.15      5.15 o 
   6  -8   4      139.36      149.53      8.11 o 
   7  -8   4       93.49       96.44      7.99 o 
  -9  -7   4       64.56       67.44      9.83 o 
  -8  -7   4       93.91       97.00      8.95 o 
  -7  -7   4       43.94       58.96      6.23 o 
  -6  -7   4        5.03       16.13      4.49 o 
  -5  -7   4       31.10       24.66      5.34 o 
  -4  -7   4     1535.94     1535.18     25.88 o 
  -3  -7   4     2466.60     2491.22     25.83 o 
  -2  -7   4     2305.10     2216.78     35.50 o 
  -1  -7   4      530.13      537.88     14.31 o 
   0  -7   4      193.90      227.54      6.17 o 
   1  -7   4       23.51       18.76      4.55 o 
   2  -7   4      722.77      738.33     13.90 o 
   3  -7   4      115.96      100.46      7.25 o 
   4  -7   4     1517.24     1482.90     19.02 o 
   5  -7   4      335.69      343.22      9.98 o 
   6  -7   4       18.67        6.53      5.50 o 
   7  -7   4       16.63       12.20      7.03 o 
   8  -7   4      185.48      155.07     14.97 o 
  -9  -6   4       18.18       19.31      7.91 o 
  -8  -6   4     1258.85     1283.63     22.12 o 
  -7  -6   4      335.39      311.94     10.38 o 
  -6  -6   4      307.54      325.87      9.04 o 
  -5  -6   4       79.95       91.34      5.01 o 
  -4  -6   4      430.00      402.22     12.58 o 
  -3  -6   4      205.53      241.42      7.71 o 
  -2  -6   4      517.32      518.24     12.63 o 
  -1  -6   4     1326.16     1293.69     16.59 o 
   0  -6   4      936.34      995.44     11.04 o 
   1  -6   4       44.25       43.23      3.70 o 
   2  -6   4       61.51       77.65      4.24 o 
   3  -6   4     2519.43     2460.23     24.57 o 
   4  -6   4        1.93       -0.28      4.25 o 
   5  -6   4       13.99       20.33      4.60 o 
   6  -6   4      534.76      491.94     12.40 o 
   7  -6   4      305.70      298.41     10.73 o 
   8  -6   4       97.58      109.42      9.23 o 
   9  -6   4       39.18       38.29     14.69 o 
 -10  -5   4       13.77       12.87     14.10 o 
  -9  -5   4        1.09        7.24      7.87 o 
  -8  -5   4      839.92      867.61     18.34 o 
  -7  -5   4     2518.25     2559.52     32.48 o 
  -6  -5   4      284.89      289.28      9.02 o 
  -5  -5   4     1282.26     1249.13     15.74 o 
  -4  -5   4      751.84      862.39     15.14 o 
  -3  -5   4     1255.94     1245.66     14.25 o 
  -2  -5   4      779.47      761.67      9.90 o 
  -1  -5   4      160.95      201.14      5.44 o 
   0  -5   4       79.88      114.16      3.70 o 
   1  -5   4     5010.47     5189.59     42.45 o 
   2  -5   4      942.06      929.61      9.54 o 
   3  -5   4     1734.07     1780.42     16.62 o 
   4  -5   4     4833.64     4789.32     34.90 o 
   5  -5   4       32.48       33.33      4.61 o 
   6  -5   4      146.34      141.25      6.97 o 
   7  -5   4       21.44       22.98      6.00 o 
   8  -5   4      422.33      424.54     13.81 o 
   9  -5   4        3.93       -6.66      8.27 o 
 -10  -4   4       42.57       54.28     13.02 o 
  -9  -4   4        2.04        8.20      7.99 o 
  -8  -4   4     1609.75     1649.34     24.67 o 
  -7  -4   4       27.47       33.62      6.55 o 
  -6  -4   4     1294.63     1313.87     18.43 o 
  -5  -4   4     1444.43     1444.21     16.20 o 
  -4  -4   4        9.77       23.86      3.02 o 
  -3  -4   4      432.82      516.28      7.34 o 
  -2  -4   4      224.97      263.32      5.23 o 
  -1  -4   4     6145.29     6327.30     50.47 o 
   0  -4   4     3277.15     3549.04     27.88 o 
   1  -4   4     2308.98     2440.97     18.86 o 
   2  -4   4      112.29      132.74      3.80 o 
   3  -4   4      226.54      265.61      6.31 o 
   4  -4   4        3.32        4.36      3.42 o 
   5  -4   4     1325.06     1316.55     15.04 o 
   6  -4   4       20.91       25.72      4.85 o 
   7  -4   4      367.82      369.13     12.64 o 
   8  -4   4      323.69      337.11     12.60 o 
   9  -4   4      190.79      196.19     12.18 o 
 -10  -3   4       33.79       39.24     13.51 o 
  -9  -3   4        2.83       -2.94      7.63 o 
  -8  -3   4       11.10       28.64      7.26 o 
  -7  -3   4     1334.65     1389.51     27.32 o 
  -6  -3   4      188.98      222.31      8.67 o 
  -5  -3   4     1989.50     1907.75     18.46 o 
  -4  -3   4     1137.13     1128.90     12.24 o 
  -3  -3   4     2223.25     2332.94     15.74 o 
  -2  -3   4     1404.36     1392.07     10.07 o 
  -1  -3   4      157.32      158.34      7.91 o 
   0  -3   4    20277.92    23295.60    158.76 o 
   1  -3   4     6967.99     7952.71     56.89 o 
   2  -3   4       35.00       19.23      2.34 o 
   3  -3   4        7.28        2.66      2.50 o 
   4  -3   4       14.34        8.13      4.00 o 
   5  -3   4      479.45      454.93      9.29 o 
   6  -3   4       18.47       18.08      4.97 o 
   7  -3   4      450.31      421.10     13.94 o 
   8  -3   4      769.93      776.80     17.73 o 
   9  -3   4      585.12      606.47     16.21 o 
  10  -3   4       40.99       57.92     16.60 o 
 -10  -2   4      266.21      275.51     16.11 o 
  -9  -2   4       61.16       60.55      9.02 o 
  -8  -2   4       54.61       63.92      8.57 o 
  -7  -2   4      322.56      313.42     10.36 o 
  -6  -2   4     3488.23     3515.81     31.98 o 
  -5  -2   4       27.11       30.87      3.55 o 
  -4  -2   4      331.40      339.39      6.41 o 
  -3  -2   4      418.90      411.88      5.23 o 
  -2  -2   4        2.08        6.35      1.90 o 
  -1  -2   4     2780.39     2669.30     18.00 o 
   0  -2   4     1349.14     1480.77     12.81 o 
   1  -2   4     6517.21     6968.21     39.97 o 
   2  -2   4     1094.48     1248.04     10.86 o 
   3  -2   4      820.57      816.57      9.39 o 
   4  -2   4     2737.86     2589.95     21.25 o 
   5  -2   4      216.60      200.38      6.64 o 
   6  -2   4      487.98      477.79     10.45 o 
   7  -2   4       43.62       35.03      6.00 o 
   8  -2   4      174.20      160.01      9.40 o 
   9  -2   4      570.07      594.18     16.91 o 
  10  -2   4       54.64       66.39      9.91 o 
 -10  -1   4      988.84     1062.93     24.21 o 
  -9  -1   4      848.43      897.04     22.60 o 
  -8  -1   4     2528.46     2569.07     36.10 o 
  -7  -1   4       34.47       48.73      6.16 o 
  -6  -1   4     1268.87     1262.33     15.35 o 
  -5  -1   4      717.26      720.60      9.42 o 
  -4  -1   4     2937.71     2999.32     22.16 o 
  -3  -1   4      455.67      475.69      6.20 o 
  -2  -1   4     2227.41     2117.93     15.32 o 
  -1  -1   4     1245.33     1340.87     13.21 o 
   0  -1   4     4611.19     4923.68     34.16 o 
   1  -1   4    17861.94    19109.13    112.88 o 
   2  -1   4     1680.62     1788.01     15.23 o 
   3  -1   4       13.00       16.13      2.97 o 
   4  -1   4     3942.12     3894.51     30.27 o 
   5  -1   4     5644.63     5382.88     43.18 o 
   6  -1   4      464.05      462.04     10.00 o 
   7  -1   4      541.25      552.50     11.13 o 
   8  -1   4      509.56      506.24     13.74 o 
   9  -1   4        2.72        6.08      9.62 o 
  10  -1   4      221.37      234.59     12.19 o 
 -10   0   4      749.01      799.72     26.22 o 
  -9   0   4     1115.32     1104.00     21.55 o 
  -8   0   4      101.35       97.30      8.74 o 
  -7   0   4      140.32      122.70      7.26 o 
  -6   0   4       13.30        7.21      3.84 o 
  -5   0   4     1686.02     1696.55     21.58 o 
  -4   0   4     7000.05     6834.78     42.20 o 
  -3   0   4      408.24      414.29      6.04 o 
  -2   0   4      397.27      484.64      6.76 o 
  -1   0   4      248.24      320.83      5.34 o 
   0   0   4       52.37       47.51      2.26 o 
   1   0   4     1456.09     1518.07     12.61 o 
   2   0   4     1937.36     1962.05     16.21 o 
   3   0   4     1019.62     1029.36     10.90 o 
   4   0   4     2607.17     2498.11     21.18 o 
   5   0   4      425.62      407.26      8.71 o 
   6   0   4     1495.41     1419.77     16.38 o 
   7   0   4      872.46      827.97     13.24 o 
   8   0   4       90.98       88.80      7.17 o 
   9   0   4       90.43       80.75      8.52 o 
  10   0   4      343.95      341.19     14.85 o 
 -10   1   4     1340.45     1426.91     28.66 o 
  -9   1   4       61.64       74.48      9.07 o 
  -8   1   4      744.83      730.06     15.55 o 
  -7   1   4      567.39      560.31     11.18 o 
  -6   1   4     3369.23     3299.52     27.62 o 
  -5   1   4      652.70      639.98      9.63 o 
  -4   1   4     4589.27     4530.55     32.33 o 
  -3   1   4    11707.21    11166.99     90.55 o 
  -2   1   4      423.96      432.05      6.35 o 
  -1   1   4     4513.15     4701.91     34.63 o 
   0   1   4     6903.36     7637.52     54.49 o 
   1   1   4     1258.18     1364.44     11.23 o 
   2   1   4      721.16      751.23      8.87 o 
   3   1   4      594.41      649.70      7.95 o 
   4   1   4     1669.53     1567.14     15.10 o 
   5   1   4     4918.20     4759.04     34.72 o 
   6   1   4      718.40      735.46     11.39 o 
   7   1   4      581.45      549.47     10.85 o 
   8   1   4     1588.60     1475.36     18.56 o 
   9   1   4      171.81      160.16      9.50 o 
  10   1   4       55.01       56.22      9.08 o 
  11   1   4       50.24       61.51     17.28 o 
 -10   2   4        4.59       -2.47      9.23 o 
  -9   2   4     1481.49     1512.41     23.79 o 
  -8   2   4      255.11      267.86     10.41 o 
  -7   2   4      171.47      172.41      7.75 o 
  -6   2   4       79.70       85.46      5.69 o 
  -5   2   4     2266.78     2229.81     21.03 o 
  -4   2   4     4848.16     4591.30     33.04 o 
  -3   2   4       78.23       98.57      3.99 o 
  -2   2   4    10885.76    10715.36     68.04 o 
  -1   2   4     4190.72     4534.97     30.30 o 
   0   2   4      735.25      765.85      7.74 o 
   1   2   4     2261.27     2291.20     16.90 o 
   2   2   4       18.55       13.50      2.29 o 
   3   2   4     2893.78     2955.56     22.99 o 
   4   2   4     1845.45     2053.45     17.31 o 
   5   2   4      691.30      661.48      9.93 o 
   6   2   4     4174.75     4139.10     33.82 o 
   7   2   4       14.68       18.12      4.49 o 
   8   2   4      537.91      546.19     12.38 o 
   9   2   4      661.87      657.61     15.36 o 
  10   2   4        1.98        3.06      8.39 o 
  11   2   4      557.02      588.09     22.68 o 
 -10   3   4      157.98      155.11     12.31 o 
  -9   3   4      182.61      192.66      9.77 o 
  -8   3   4       59.20       62.94      6.91 o 
  -7   3   4     1907.01     1937.95     21.74 o 
  -6   3   4       32.58       31.84      4.96 o 
  -5   3   4      429.08      418.87      9.03 o 
  -4   3   4        5.24        4.66      2.88 o 
  -3   3   4     3816.55     3389.35     25.18 o 
  -2   3   4     2366.35     2296.46     17.82 o 
  -1   3   4      337.90      350.77      7.23 o 
   0   3   4      532.50      437.23     12.75 o 
   1   3   4    15514.30    15790.15     98.08 o 
   2   3   4     8672.07     8751.81     61.80 o 
   3   3   4        0.33        1.79      2.19 o 
   4   3   4    18650.85    18993.74    131.52 o 
   5   3   4     3058.82     3083.74     31.39 o 
   6   3   4        5.29       11.61      4.36 o 
   7   3   4      630.82      628.33     12.89 o 
   8   3   4      421.25      508.42     12.75 o 
   9   3   4      354.08      369.83     13.42 o 
  10   3   4       12.82        5.96      8.39 o 
  11   3   4      200.69      193.87     15.69 o 
  -9   4   4       81.66       67.45      9.05 o 
  -8   4   4     1147.72     1166.74     17.68 o 
  -7   4   4       46.68       71.00      7.17 o 
  -6   4   4     1972.33     2012.92     21.24 o 
  -5   4   4        2.89       -0.20      3.89 o 
  -4   4   4       84.44      103.47      4.92 o 
  -3   4   4      222.24      233.95      5.86 o 
  -2   4   4     5058.97     4748.62     34.16 o 
  -1   4   4      671.99      689.66      9.50 o 
   0   4   4      646.88      609.91      6.88 o 
   1   4   4      456.92      414.90      6.26 o 
   2   4   4     4894.51     4859.27     34.23 o 
   3   4   4     6102.78     5804.55     38.64 o 
   4   4   4       23.31       16.00      2.62 o 
   5   4   4     2569.42     2439.40     22.19 o 
   6   4   4       34.17       36.70      4.08 o 
   7   4   4      164.91      191.85      7.77 o 
   8   4   4      861.68      899.49     17.25 o 
   9   4   4      138.11      163.77     17.01 o 
  10   4   4      114.17      122.56     11.93 o 
  11   4   4        8.09        9.04     12.69 o 
  -9   5   4      176.13      191.71     11.68 o 
  -8   5   4        0.00       -0.29      6.79 o 
  -7   5   4     4756.47     4711.90     42.75 o 
  -6   5   4     4080.18     4063.01     34.80 o 
  -5   5   4      127.31      129.24      6.14 o 
  -4   5   4     1177.45     1128.22     13.18 o 
  -3   5   4      249.91      221.56      5.66 o 
  -2   5   4      147.81      140.12      5.01 o 
  -1   5   4     1146.38     1127.50     11.16 o 
   0   5   4     3353.02     3266.80     23.14 o 
   1   5   4      189.21      210.07      4.62 o 
   2   5   4     3324.09     3205.84     25.54 o 
   3   5   4        1.47       -1.45      2.28 o 
   4   5   4      983.28      880.93      9.92 o 
   5   5   4      632.69      582.55      8.60 o 
   6   5   4      145.13      147.63      5.90 o 
   7   5   4     1399.23     1352.62     17.42 o 
   8   5   4      287.42      268.24     13.41 o 
   9   5   4     3342.85     3307.51     58.17 o 
  10   5   4      511.44      506.37     19.45 o 
  11   5   4       33.97       26.73     22.59 o 
  -9   6   4     1354.64     1370.90     26.04 o 
  -8   6   4     1073.07     1123.04     24.90 o 
  -7   6   4      670.62      687.25     15.36 o 
  -6   6   4     2280.60     2256.01     26.69 o 
  -5   6   4     6511.10     6300.13     50.80 o 
  -4   6   4      565.36      541.21      9.03 o 
  -3   6   4      899.21      911.32     13.53 o 
  -2   6   4      134.13      118.48      4.85 o 
  -1   6   4     2027.23     1892.95     15.70 o 
   0   6   4     6358.65     6471.65     42.63 o 
   1   6   4     2565.12     2514.49     18.48 o 
   2   6   4      256.89      247.50      5.34 o 
   3   6   4     7410.71     7364.04     47.90 o 
   4   6   4        0.20       -0.90      2.76 o 
   5   6   4      960.63      913.91     13.13 o 
   6   6   4     2078.10     2072.38     22.85 o 
   7   6   4      193.46      184.63      8.57 o 
   8   6   4     1434.81     1375.02     31.10 o 
   9   6   4      314.68      310.22     17.16 o 
  10   6   4     1483.87     1498.37     51.19 o 
  11   6   4      455.69      436.08     28.99 o 
  -9   7   4       43.60       49.22     12.95 o 
  -8   7   4       24.91       24.89      8.89 o 
  -7   7   4       28.20       26.81      7.99 o 
  -6   7   4     1567.54     1596.35     23.95 o 
  -5   7   4       89.71       97.32      7.38 o 
  -4   7   4      322.59      337.64      7.95 o 
  -3   7   4     1103.24     1090.65     13.84 o 
  -2   7   4    12748.86    12611.50     77.56 o 
  -1   7   4     1872.58     1778.68     13.87 o 
   0   7   4     3858.97     3957.08     26.36 o 
   1   7   4    20927.85    21049.42    123.00 o 
   2   7   4       47.82       57.29      2.85 o 
   3   7   4      775.98      781.67     10.81 o 
   4   7   4      929.21      944.94     13.37 o 
   5   7   4     5698.14     5690.55     57.22 o 
   6   7   4      594.09      597.25     12.09 o 
   7   7   4       39.72       48.64      5.91 o 
   8   7   4      183.08      172.29     13.32 o 
   9   7   4      528.64      537.65     36.00 o 
  10   7   4        1.40        9.05      9.70 o 
  -8   8   4        9.18        3.87      8.45 o 
  -7   8   4       34.76       40.47      8.57 o 
  -6   8   4      106.07      103.31      8.86 o 
  -5   8   4     1553.97     1553.11     21.09 o 
  -4   8   4      122.63      141.13      8.25 o 
  -3   8   4      302.00      295.21      8.29 o 
  -2   8   4      358.12      389.16      8.71 o 
  -1   8   4     6819.32     6687.68     47.97 o 
   0   8   4     4904.10     4750.65     35.44 o 
   1   8   4      268.19      244.66      5.56 o 
   2   8   4     3275.22     3143.47     24.58 o 
   3   8   4      390.47      414.23     10.29 o 
   4   8   4     6217.96     6194.38     54.30 o 
   5   8   4      440.87      434.36     10.28 o 
   6   8   4     1657.73     1661.48     21.05 o 
   7   8   4      150.88      147.78      8.68 o 
   8   8   4       33.07       25.51      7.31 o 
   9   8   4      126.76      116.98     12.02 o 
  10   8   4      564.25      592.48     51.20 o 
  -8   9   4      194.93      162.09     20.50 o 
  -7   9   4       32.97       37.64      9.26 o 
  -6   9   4      245.07      266.15     15.45 o 
  -5   9   4      598.83      603.21     15.53 o 
  -4   9   4        4.14        5.42      6.16 o 
  -3   9   4      919.34      953.97     13.72 o 
  -2   9   4       87.28       79.45      4.87 o 
  -1   9   4      642.74      672.06     14.19 o 
   0   9   4     1056.05     1009.48     11.40 o 
   1   9   4     1246.71     1225.17     13.50 o 
   2   9   4      194.64      202.88      6.02 o 
   3   9   4        3.97        9.84      3.50 o 
   4   9   4     1697.45     1745.12     22.14 o 
   5   9   4     2222.70     2161.98     24.25 o 
   6   9   4     1817.63     1762.62     24.19 o 
   7   9   4      103.38      103.21     10.28 o 
   8   9   4      771.13      832.23     23.84 o 
   9   9   4     1275.10     1255.96     25.38 o 
  10   9   4       54.29       52.91      9.98 o 
  -7  10   4      163.09      163.19     16.03 o 
  -6  10   4      318.66      337.41     12.98 o 
  -5  10   4     3672.94     3599.89     39.54 o 
  -4  10   4     2109.81     2122.57     24.56 o 
  -3  10   4      125.12      129.45      7.69 o 
  -2  10   4     1760.34     1776.51     20.74 o 
  -1  10   4        2.67        8.52      4.37 o 
   0  10   4      415.96      434.53     11.14 o 
   1  10   4        2.96        6.35      2.95 o 
   2  10   4      717.73      736.43     10.86 o 
   3  10   4      982.83      989.70     12.96 o 
   4  10   4     1402.71     1385.42     21.90 o 
   5  10   4     1235.97     1238.88     19.86 o 
   6  10   4     2960.26     2954.47     33.27 o 
   7  10   4     3273.77     3239.81     41.26 o 
   8  10   4      918.52      924.39     18.64 o 
   9  10   4        7.31       21.32      7.34 o 
  10  10   4       69.80       88.52     13.49 o 
  -7  11   4        2.23       -2.18     12.42 o 
  -6  11   4     1203.37     1222.29     24.46 o 
  -5  11   4      796.63      813.42     17.72 o 
  -4  11   4       18.30       18.84      7.71 o 
  -3  11   4     2500.92     2593.37     28.29 o 
  -2  11   4     3344.11     3316.43     32.53 o 
  -1  11   4       66.17       72.02      5.29 o 
   0  11   4      519.23      555.97     10.07 o 
   1  11   4      321.93      375.31      8.38 o 
   2  11   4     1442.24     1441.72     22.97 o 
   3  11   4      590.32      595.74     11.13 o 
   4  11   4      145.39      149.30      8.89 o 
   5  11   4      356.02      351.91     13.18 o 
   6  11   4     1389.65     1391.19     29.79 o 
   7  11   4      441.74      460.49     14.17 o 
   8  11   4      121.96      116.28      9.67 o 
   9  11   4       19.70       15.33      7.92 o 
  -6  12   4      124.60      137.25     15.61 o 
  -5  12   4     1405.05     1364.77     25.28 o 
  -4  12   4     2247.76     2307.03     27.71 o 
  -3  12   4     1008.66     1041.72     16.91 o 
  -2  12   4     2671.75     2725.90     31.09 o 
  -1  12   4     3846.77     3773.93     37.94 o 
   0  12   4     1131.42     1187.32     18.30 o 
   1  12   4     2331.20     2323.22     23.44 o 
   2  12   4      400.46      383.58      9.15 o 
   3  12   4     4706.85     4464.32     43.91 o 
   4  12   4     2827.00     2781.27     53.79 o 
   5  12   4      496.25      551.39     17.32 o 
   6  12   4      178.75      198.67     15.79 o 
   7  12   4      136.57      142.08     12.30 o 
   8  12   4       56.82       37.84     16.33 o 
   9  12   4       41.26       42.64     10.93 o 
  -5  13   4       43.76       44.28      8.77 o 
  -4  13   4      110.20      104.38      9.22 o 
  -3  13   4      112.81      121.43      8.61 o 
  -2  13   4      281.76      267.86     12.32 o 
  -1  13   4      104.54      104.39     11.09 o 
   0  13   4       11.02       11.81      5.94 o 
   1  13   4      464.63      523.80     14.67 o 
   2  13   4     4464.68     4315.89     47.61 o 
   3  13   4      367.75      359.62     13.72 o 
   4  13   4       78.22       89.84     10.01 o 
   5  13   4     1292.65     1288.07     29.21 o 
   6  13   4      210.29      208.47     14.26 o 
   7  13   4      611.50      569.68     20.10 o 
   8  13   4       26.60       43.51     12.92 o 
  -4  14   4       13.39        8.78      9.04 o 
  -3  14   4        8.28        1.09      7.99 o 
  -2  14   4        1.35       -0.37      8.13 o 
  -1  14   4      134.87      118.83     10.91 o 
   0  14   4      211.76      219.95     21.09 o 
   1  14   4     1587.68     1638.28     50.12 o 
   2  14   4        1.65        8.95      9.48 o 
   3  14   4     3498.45     3399.21     54.50 o 
   4  14   4     1284.92     1235.52     28.57 o 
   5  14   4      433.97      433.08     18.34 o 
   6  14   4      176.05      147.78     13.15 o 
   7  14   4      376.00      365.31     22.53 o 
  -3  15   4      214.12      202.42     17.22 o 
  -2  15   4      246.25      248.42     24.64 o 
  -1  15   4      546.29      555.10     51.51 o 
   0  15   4       83.63       77.45     18.80 o 
   1  15   4      299.60      281.66     19.59 o 
   2  15   4      268.67      280.61     25.30 o 
   3  15   4       93.64      103.54     11.06 o 
   4  15   4     1052.31      990.75     26.43 o 
   5  15   4      473.83      448.45     19.36 o 
   6  15   4      853.06      859.48     59.28 o 
  -1  16   4     2228.97     2310.93     62.41 o 
   0  16   4     2633.10     2914.68     70.97 o 
   1  16   4      506.19      561.13     28.91 o 
   2  16   4      195.95      176.32     47.17 o 
   3  16   4        2.89       -1.03      8.50 o 
   4  16   4      155.56      174.86     21.96 o 
   5  16   4       48.26       66.30     17.89 o 
  -4 -13   5      176.47      186.03     23.62 o 
  -3 -13   5      785.27      756.46     24.44 o 
  -2 -13   5       46.16       20.38     10.76 o 
  -1 -13   5      778.72      770.51     39.43 o 
   0 -13   5        0.72      -10.05     10.05 o 
   1 -13   5      604.79      634.83     23.42 o 
   2 -13   5      464.32      459.75     23.37 o 
  -6 -12   5       22.52       19.23     16.24 o 
  -5 -12   5     1513.24     1553.90     49.60 o 
  -4 -12   5     1543.11     1525.50     42.58 o 
  -3 -12   5       78.33       63.51     11.24 o 
  -2 -12   5      593.65      557.16     20.66 o 
  -1 -12   5      387.45      356.28     18.21 o 
   0 -12   5     1987.98     1949.82     37.48 o 
   1 -12   5        1.71       11.36     11.27 o 
   2 -12   5      267.78      233.13     18.36 o 
   3 -12   5       54.78       66.52     13.15 o 
  -7 -11   5     1025.52      966.12    114.77 o 
  -6 -11   5       81.99       90.36     11.73 o 
  -5 -11   5       81.76       77.82     10.21 o 
  -4 -11   5        3.54        5.10      6.64 o 
  -3 -11   5      117.57      117.09     12.00 o 
  -2 -11   5      241.39      249.79     14.87 o 
  -1 -11   5       82.11       85.36     10.88 o 
   0 -11   5       12.23        3.75      8.44 o 
   1 -11   5     1455.73     1382.72     30.15 o 
   2 -11   5      246.83      233.99     15.56 o 
   3 -11   5        1.26        4.07     10.72 o 
   4 -11   5      249.08      258.81     20.50 o 
   5 -11   5       94.90      106.29     16.55 o 
  -7 -10   5        7.66       31.43     10.92 o 
  -6 -10   5      611.26      589.37     35.66 o 
  -5 -10   5      460.03      443.69     17.96 o 
  -4 -10   5      399.58      362.75     15.46 o 
  -3 -10   5        2.53       -3.71      4.52 o 
  -2 -10   5       54.61       50.64      8.89 o 
  -1 -10   5      266.26      292.84     15.05 o 
   0 -10   5     1680.10     1733.15     32.57 o 
   1 -10   5     1629.65     1587.72     31.34 o 
   2 -10   5      665.53      668.06     19.24 o 
   3 -10   5     1474.58     1452.48     36.49 o 
   4 -10   5      794.63      785.86     23.17 o 
   5 -10   5       15.89       17.75      8.41 o 
   6 -10   5        4.11       -3.60      8.66 o 
  -7  -9   5      768.40      836.70     22.81 o 
  -6  -9   5      401.24      422.11     16.47 o 
  -5  -9   5      342.93      372.01     14.37 o 
  -4  -9   5      499.25      500.09     16.72 o 
  -3  -9   5       86.51       73.18      6.44 o 
  -2  -9   5      211.04      219.09     18.14 o 
  -1  -9   5      889.52      908.56     22.21 o 
   0  -9   5      496.33      466.72     17.07 o 
   1  -9   5      725.97      731.89     20.77 o 
   2  -9   5      244.44      235.41     11.05 o 
   3  -9   5      459.63      465.51     13.85 o 
   4  -9   5      281.80      261.39     12.61 o 
   5  -9   5      117.77      121.32      8.41 o 
   6  -9   5      123.42      132.53     10.39 o 
  -8  -8   5     1636.75     1688.21     97.60 o 
  -7  -8   5     1278.29     1285.09     23.80 o 
  -6  -8   5     1149.77     1165.32     21.14 o 
  -5  -8   5      983.51      982.23     21.69 o 
  -4  -8   5     2869.39     2842.06     39.82 o 
  -3  -8   5     1744.57     1756.33     24.64 o 
  -2  -8   5      332.25      305.44     13.70 o 
  -1  -8   5     6329.02     6327.56     65.31 o 
   0  -8   5     4651.72     4691.19     52.76 o 
   1  -8   5      243.36      243.85      9.63 o 
   2  -8   5      373.35      376.81     10.90 o 
   3  -8   5      147.58      166.65     11.53 o 
   4  -8   5      721.61      714.95     14.23 o 
   5  -8   5       46.45       40.09      7.33 o 
   6  -8   5        3.97        8.23      6.34 o 
   7  -8   5      255.43      268.70     11.77 o 
  -9  -7   5       14.96       10.67     10.27 o 
  -8  -7   5      141.83      139.23     10.65 o 
  -7  -7   5      112.01      137.75      7.77 o 
  -6  -7   5       95.54       94.99      8.36 o 
  -5  -7   5      133.73      141.41      8.27 o 
  -4  -7   5      221.75      233.68      9.10 o 
  -3  -7   5      512.88      505.57      9.65 o 
  -2  -7   5     4152.95     4131.74     46.75 o 
  -1  -7   5      181.40      179.11     11.99 o 
   0  -7   5     1637.10     1787.46     18.58 o 
   1  -7   5      840.61      908.92     15.92 o 
   2  -7   5      223.63      229.99      8.71 o 
   3  -7   5     2851.43     2722.25     26.99 o 
   4  -7   5       19.62       11.73      5.22 o 
   5  -7   5      676.11      697.86     13.97 o 
   6  -7   5       53.45       63.58      8.33 o 
   7  -7   5        9.60        9.31      6.68 o 
   8  -7   5      105.72       94.18     13.45 o 
  -9  -6   5      616.17      588.95     17.91 o 
  -8  -6   5      128.06      133.70     10.08 o 
  -7  -6   5      114.39      121.41      7.43 o 
  -6  -6   5      317.20      305.05      9.82 o 
  -5  -6   5      112.79      114.95      5.85 o 
  -4  -6   5       48.99       71.54      9.14 o 
  -3  -6   5     4432.25     4339.47     41.01 o 
  -2  -6   5      334.58      345.81      8.08 o 
  -1  -6   5     3742.62     3740.82     37.35 o 
   0  -6   5     2708.76     2797.06     25.71 o 
   1  -6   5      305.18      360.56     10.40 o 
   2  -6   5      149.52      148.22      5.49 o 
   3  -6   5      548.14      558.59     10.61 o 
   4  -6   5     6721.18     6698.13     56.97 o 
   5  -6   5      137.01      173.66      8.20 o 
   6  -6   5      137.89      141.57      9.94 o 
   7  -6   5      416.11      405.79     11.80 o 
   8  -6   5       27.73       38.25      7.61 o 
  -9  -5   5        5.71        7.50      9.36 o 
  -8  -5   5       35.62       39.80      7.42 o 
  -7  -5   5       86.96       97.63      9.11 o 
  -6  -5   5     1048.40     1119.02     16.17 o 
  -5  -5   5      905.81      961.37     13.85 o 
  -4  -5   5        1.52       10.82      3.34 o 
  -3  -5   5      720.44      785.85     11.36 o 
  -2  -5   5     4230.52     4294.47     40.90 o 
  -1  -5   5        0.94        7.77      3.07 o 
   0  -5   5      965.82      975.14      9.63 o 
   1  -5   5     1005.97     1020.68     12.37 o 
   2  -5   5      612.10      660.99     12.04 o 
   3  -5   5      775.94      791.34     10.43 o 
   4  -5   5        2.99        5.34      3.67 o 
   5  -5   5     3055.67     3104.29     26.57 o 
   6  -5   5      387.00      484.68     12.42 o 
   7  -5   5       57.90       56.88      6.79 o 
   8  -5   5       33.68       32.71      7.34 o 
   9  -5   5       86.42       86.34     12.85 o 
 -10  -4   5       10.07       -3.16     13.35 o 
  -9  -4   5      903.72      960.23     27.99 o 
  -8  -4   5      839.09      824.39     18.41 o 
  -7  -4   5     5450.69     5400.30     57.45 o 
  -6  -4   5     1261.21     1248.69     17.25 o 
  -5  -4   5     2280.18     2299.71     22.54 o 
  -4  -4   5    13303.94    13152.29     94.67 o 
  -3  -4   5      368.32      402.16      6.93 o 
  -2  -4   5      133.00      159.11      4.23 o 
  -1  -4   5      208.63      238.57      6.25 o 
   0  -4   5     3747.21     4269.47     47.94 o 
   1  -4   5     2474.20     2603.79     19.95 o 
   2  -4   5      720.88      746.78     10.53 o 
   3  -4   5       63.46       58.90      4.24 o 
   4  -4   5     2112.29     2086.81     20.35 o 
   5  -4   5     2379.59     2306.29     21.41 o 
   6  -4   5     1475.00     1470.05     19.35 o 
   7  -4   5      684.34      703.73     14.05 o 
   8  -4   5      965.69      983.80     18.52 o 
   9  -4   5      825.05      800.45     19.61 o 
 -10  -3   5      865.99      889.83     39.22 o 
  -9  -3   5       43.61       38.93      9.43 o 
  -8  -3   5       54.26       50.28      7.29 o 
  -7  -3   5        3.68       19.94      5.62 o 
  -6  -3   5     3649.26     3531.13     36.64 o 
  -5  -3   5     4342.06     4344.94     36.58 o 
  -4  -3   5      411.64      398.59      8.54 o 
  -3  -3   5     5520.41     5356.92     38.84 o 
  -2  -3   5     1380.89     1428.64     11.20 o 
  -1  -3   5      651.93      655.58      7.31 o 
   0  -3   5     1898.17     2055.56     14.69 o 
   1  -3   5     4448.50     4748.61     32.72 o 
   2  -3   5       92.71       86.52      3.33 o 
   3  -3   5        1.03        0.09      2.66 o 
   4  -3   5      268.64      288.08      7.54 o 
   5  -3   5      840.60      818.72     12.31 o 
   6  -3   5      548.40      549.54     11.28 o 
   7  -3   5      324.15      311.16     10.58 o 
   8  -3   5       16.36       23.90      8.56 o 
   9  -3   5      611.52      585.84     17.81 o 
 -10  -2   5      100.33      111.02     21.91 o 
  -9  -2   5       38.80       32.29      9.16 o 
  -8  -2   5      687.88      663.87     17.26 o 
  -7  -2   5       88.42       92.90      7.49 o 
  -6  -2   5     1712.52     1675.71     22.13 o 
  -5  -2   5     3207.50     3166.08     28.86 o 
  -4  -2   5     2708.49     2640.05     21.57 o 
  -3  -2   5     1641.11     1564.30     11.53 o 
  -2  -2   5       25.59       38.43      2.67 o 
  -1  -2   5        9.31        7.24      1.97 o 
   0  -2   5    11272.72    12365.16     75.78 o 
   1  -2   5     8165.21     8383.12     47.26 o 
   2  -2   5      121.44      134.14      3.70 o 
   3  -2   5     1439.25     1324.27     13.52 o 
   4  -2   5     7690.84     7816.19     50.56 o 
   5  -2   5     2146.52     2085.86     20.63 o 
   6  -2   5      928.27      945.29     13.77 o 
   7  -2   5      715.79      731.53     13.88 o 
   8  -2   5     1377.46     1458.00     23.93 o 
   9  -2   5       21.41       18.79      7.94 o 
  10  -2   5       51.73       52.89      9.33 o 
 -10  -1   5     1493.56     1508.43     38.00 o 
  -9  -1   5      598.43      582.47     19.61 o 
  -8  -1   5      114.77      125.82      9.54 o 
  -7  -1   5      929.89      881.18     15.90 o 
  -6  -1   5      202.78      195.77      9.79 o 
  -5  -1   5     3264.81     3143.83     28.63 o 
  -4  -1   5     1669.99     1683.91     15.71 o 
  -3  -1   5     2243.72     2183.13     16.13 o 
  -2  -1   5     2849.19     3008.81     21.85 o 
  -1  -1   5      684.43      662.53      7.25 o 
   0  -1   5     3763.61     3943.33     27.73 o 
   1  -1   5     6071.73     6395.06     40.13 o 
   2  -1   5    12825.14    12750.08     81.85 o 
   3  -1   5      349.59      302.18      6.22 o 
   4  -1   5      239.68      236.07      5.63 o 
   5  -1   5      356.32      363.57      8.62 o 
   6  -1   5       27.87       24.33      4.51 o 
   7  -1   5     1086.11     1125.82     16.87 o 
   8  -1   5        9.15        5.84      6.37 o 
   9  -1   5      576.73      603.18     15.52 o 
  10  -1   5      125.58      110.78     12.24 o 
 -10   0   5     1084.73     1087.50     25.17 o 
  -9   0   5      256.83      280.12     13.14 o 
  -8   0   5     2392.95     2300.96     30.88 o 
  -7   0   5     5388.85     5279.34     48.73 o 
  -6   0   5       15.29       16.48      4.42 o 
  -5   0   5     1155.55     1205.20     13.56 o 
  -4   0   5      585.85      624.69      8.51 o 
  -3   0   5     2178.86     1986.64     15.18 o 
  -2   0   5        3.34       -1.44      2.16 o 
  -1   0   5      299.31      266.28      7.33 o 
   0   0   5       41.38       40.64      2.85 o 
   1   0   5    11135.33    11857.20     75.04 o 
   2   0   5      329.91      383.15      6.44 o 
   3   0   5     5362.90     5341.77     36.51 o 
   4   0   5      903.79      938.55     10.79 o 
   5   0   5     2871.92     2874.01     26.62 o 
   6   0   5       72.21       83.18      6.65 o 
   7   0   5      349.15      356.27      9.64 o 
   8   0   5     7184.65     7046.13     58.30 o 
   9   0   5      726.25      732.29     16.61 o 
  10   0   5       26.71       27.60      8.80 o 
 -10   1   5      709.79      736.88     21.64 o 
  -9   1   5     3235.82     3178.76     39.98 o 
  -8   1   5      378.56      377.68     13.54 o 
  -7   1   5     1306.21     1277.96     18.24 o 
  -6   1   5     6714.57     6646.64     50.33 o 
  -5   1   5     2481.40     2403.13     22.17 o 
  -4   1   5     1224.93     1238.82     12.92 o 
  -3   1   5      160.07      186.19      5.10 o 
  -2   1   5    12155.90    11922.59     75.09 o 
  -1   1   5     1955.76     2117.39     17.12 o 
   0   1   5      196.84      274.01      5.16 o 
   1   1   5      151.76      188.35      4.55 o 
   2   1   5     6380.60     6509.41     43.05 o 
   3   1   5      395.39      389.35      6.90 o 
   4   1   5        3.13       -2.67      2.67 o 
   5   1   5       41.51       51.35      4.23 o 
   6   1   5     5880.75     5616.99     43.58 o 
   7   1   5     2765.76     2610.15     29.92 o 
   8   1   5       70.30       61.73      6.74 o 
   9   1   5     3903.56     3853.70     39.37 o 
  10   1   5      279.68      270.16     12.75 o 
 -10   2   5       43.33       82.83     11.79 o 
  -9   2   5        3.77        3.04      7.11 o 
  -8   2   5     1488.74     1472.02     20.91 o 
  -7   2   5       56.97       62.49      6.25 o 
  -6   2   5       78.86       79.60      5.91 o 
  -5   2   5      834.77      834.63     12.07 o 
  -4   2   5       10.56        3.12      3.15 o 
  -3   2   5    12592.03    12201.67     77.18 o 
  -2   2   5     8966.42     8911.83     54.40 o 
  -1   2   5     4423.95     4379.06     45.57 o 
   0   2   5     7114.32     7596.01     51.94 o 
   1   2   5     1001.50     1085.13     10.69 o 
   2   2   5     3088.63     3255.25     24.69 o 
   3   2   5     1546.98     1444.88     13.18 o 
   4   2   5     7173.98     7306.11     49.04 o 
   5   2   5      937.66      929.99     12.10 o 
   6   2   5      957.96      913.52     12.76 o 
   7   2   5        5.52        1.50      4.23 o 
   8   2   5      258.24      224.67      9.37 o 
   9   2   5      522.87      527.34     12.47 o 
  10   2   5      283.02      328.14     15.81 o 
 -10   3   5     1378.74     1491.49     38.82 o 
  -9   3   5      156.52      162.16     10.70 o 
  -8   3   5      112.42      110.26      7.78 o 
  -7   3   5      121.97      120.52      7.29 o 
  -6   3   5     1267.64     1253.09     16.37 o 
  -5   3   5     1445.38     1415.59     19.55 o 
  -4   3   5      311.72      286.01      6.95 o 
  -3   3   5       31.78       31.84      3.20 o 
  -2   3   5    18665.33    18352.33    107.47 o 
  -1   3   5    17109.97    17086.74    100.80 o 
   0   3   5      117.90      108.69      4.61 o 
   1   3   5     2855.03     3072.93     22.34 o 
   2   3   5     6584.44     6788.08     49.65 o 
   3   3   5     6790.58     7071.75     46.79 o 
   4   3   5     1995.90     1895.21     16.63 o 
   5   3   5     4014.23     3954.31     31.68 o 
   6   3   5      507.27      500.34      9.62 o 
   7   3   5      144.07      106.56      6.21 o 
   8   3   5        0.28       -3.88      5.52 o 
   9   3   5      345.03      360.47     13.50 o 
  10   3   5      239.85      263.84     16.08 o 
  11   3   5        4.55      -12.23     12.23 o 
  -9   4   5      250.11      277.47     12.11 o 
  -8   4   5        2.38        6.77      6.05 o 
  -7   4   5     1035.38     1082.50     16.18 o 
  -6   4   5      846.12      840.73     13.58 o 
  -5   4   5       28.40       40.20      4.78 o 
  -4   4   5      257.05      272.47      7.07 o 
  -3   4   5        9.65       -2.09      2.77 o 
  -2   4   5      732.74      595.51     11.65 o 
  -1   4   5     8873.50     8773.13     56.65 o 
   0   4   5     3503.80     3507.86     24.88 o 
   1   4   5     2435.06     2362.93     17.92 o 
   2   4   5     2122.71     2015.87     19.26 o 
   3   4   5        2.26        4.69      3.10 o 
   4   4   5     5355.79     5088.24     36.97 o 
   5   4   5     7206.74     6802.50     51.50 o 
   6   4   5        1.12        6.31      3.64 o 
   7   4   5       23.87       29.80      4.73 o 
   8   4   5      117.18      141.60      8.93 o 
   9   4   5     1451.45     1499.30     26.57 o 
  10   4   5      624.36      630.71     19.36 o 
  11   4   5        1.85      -12.17     12.17 o 
  -9   5   5     1335.45     1364.01     23.82 o 
  -8   5   5       21.19       22.80      7.57 o 
  -7   5   5      317.02      292.99     10.10 o 
  -6   5   5     2959.88     2935.98     27.92 o 
  -5   5   5     5205.52     5073.85     42.59 o 
  -4   5   5      106.96       97.87      6.95 o 
  -3   5   5     2666.00     2612.01     22.65 o 
  -2   5   5      202.14      218.84      5.47 o 
  -1   5   5     3608.62     3625.56     25.06 o 
   0   5   5     1134.82     1047.53     11.05 o 
   1   5   5      391.28      369.20      6.08 o 
   2   5   5     1376.97     1405.70     17.80 o 
   3   5   5     7255.94     7119.09     44.92 o 
   4   5   5     6138.64     5899.42     45.29 o 
   5   5   5     2357.36     2232.86     19.70 o 
   6   5   5    11117.82    10806.82     71.74 o 
   7   5   5      729.31      712.91     13.95 o 
   8   5   5      358.08      321.18     12.87 o 
   9   5   5      503.83      498.14     18.19 o 
  10   5   5     1435.98     1418.09     30.50 o 
  11   5   5      208.65      203.13     22.16 o 
  -9   6   5       91.97       95.01     11.54 o 
  -8   6   5      261.09      267.20     13.53 o 
  -7   6   5       75.78       87.25      8.23 o 
  -6   6   5     4104.75     4048.54     37.59 o 
  -5   6   5      133.44      135.52      6.74 o 
  -4   6   5     3358.12     3266.57     26.34 o 
  -3   6   5     2467.48     2374.57     21.35 o 
  -2   6   5      582.50      546.49      9.53 o 
  -1   6   5      711.42      691.32      8.30 o 
   0   6   5      988.84     1044.66     11.19 o 
   1   6   5     7280.55     7214.36     46.95 o 
   2   6   5      140.86      143.96      4.77 o 
   3   6   5       38.32       43.98      3.45 o 
   4   6   5     1362.15     1420.66     14.53 o 
   5   6   5     4404.30     4226.03     35.43 o 
   6   6   5       36.98       43.64      4.69 o 
   7   6   5      982.87      938.18     18.50 o 
   8   6   5        0.43        7.64      6.59 o 
   9   6   5     2581.55     2472.54     41.95 o 
  10   6   5      333.70      359.82     19.74 o 
  -8   7   5      156.26      164.38     12.22 o 
  -7   7   5       73.71       99.29      9.73 o 
  -6   7   5      650.26      633.47     15.89 o 
  -5   7   5    10956.35    10788.36     81.32 o 
  -4   7   5      892.66      874.65     11.94 o 
  -3   7   5      245.38      257.07      7.30 o 
  -2   7   5     4372.29     4295.67     33.50 o 
  -1   7   5    12705.15    12827.29     78.20 o 
   0   7   5     7573.11     7345.22     48.69 o 
   1   7   5       43.88       64.57      3.13 o 
   2   7   5     6178.59     5713.36     42.66 o 
   3   7   5      342.64      318.29      6.41 o 
   4   7   5      447.28      460.54      8.66 o 
   5   7   5       37.64       40.62      5.03 o 
   6   7   5     1822.97     1765.73     21.00 o 
   7   7   5        0.34       -0.09      4.84 o 
   8   7   5       68.59       61.09      8.53 o 
   9   7   5       51.27       45.13     11.09 o 
  10   7   5     1932.63     1913.66     39.67 o 
  -8   8   5        4.54       -8.00      8.00 o 
  -7   8   5       11.05        9.85      9.40 o 
  -6   8   5      215.49      219.24     10.69 o 
  -5   8   5       75.64       83.82      7.54 o 
  -4   8   5     3645.29     3569.51     30.64 o 
  -3   8   5       15.02       23.73      3.96 o 
  -2   8   5       68.40       73.87      6.08 o 
  -1   8   5      138.82      161.61      5.49 o 
   0   8   5     1921.82     1871.85     20.10 o 
   1   8   5     7688.63     7055.76     49.97 o 
   2   8   5     1707.54     1637.15     17.65 o 
   3   8   5     2812.87     2758.48     27.69 o 
   4   8   5     2372.66     2341.33     25.29 o 
   5   8   5     1756.33     1789.29     20.10 o 
   6   8   5      454.49      442.21     11.20 o 
   7   8   5      281.35      275.97     19.54 o 
   8   8   5      790.39      835.71     30.57 o 
   9   8   5       77.40       78.25     11.89 o 
  10   8   5      240.78      227.56     23.55 o 
  -8   9   5      580.61      577.20     22.54 o 
  -7   9   5        6.21       -3.55      8.09 o 
  -6   9   5     1428.63     1445.58     23.47 o 
  -5   9   5       89.83       93.08     11.34 o 
  -4   9   5        8.22        5.95      5.18 o 
  -3   9   5      151.83      149.42      6.84 o 
  -2   9   5      458.62      498.99      9.24 o 
  -1   9   5      744.54      740.98     10.28 o 
   0   9   5     4137.03     3944.88     31.14 o 
   1   9   5      348.60      352.73     11.99 o 
   2   9   5     7511.64     7490.87     53.00 o 
   3   9   5     9208.41     9002.66     92.22 o 
   4   9   5      348.31      342.20      9.02 o 
   5   9   5      645.61      659.43     12.28 o 
   6   9   5     1737.87     1682.10     21.76 o 
   7   9   5     4200.49     4166.98     51.11 o 
   8   9   5     2014.70     2018.68     32.12 o 
   9   9   5     1158.29     1177.79     28.44 o 
  10   9   5      135.56      125.08     17.95 o 
  -7  10   5      630.39      672.85     18.02 o 
  -6  10   5      280.48      275.06     14.74 o 
  -5  10   5       29.57       38.34      7.40 o 
  -4  10   5      436.73      444.87     11.82 o 
  -3  10   5        8.04        7.65      5.12 o 
  -2  10   5      344.78      338.41      8.98 o 
  -1  10   5      348.32      347.38      9.30 o 
   0  10   5      531.42      527.54      9.66 o 
   1  10   5     2147.59     2049.61     19.26 o 
   2  10   5      871.50      902.00     11.75 o 
   3  10   5     2859.32     2864.19     31.77 o 
   4  10   5     1172.17     1144.39     17.47 o 
   5  10   5      502.21      495.84     12.19 o 
   6  10   5     1823.91     1788.48     26.80 o 
   7  10   5       38.19       47.10      7.02 o 
   8  10   5      833.44      826.45     34.07 o 
   9  10   5     1292.68     1260.12     28.90 o 
  10  10   5       10.51        7.96     11.16 o 
  -7  11   5        9.05        7.95     23.50 o 
  -6  11   5      483.21      518.53     18.63 o 
  -5  11   5     2089.30     2124.28     31.52 o 
  -4  11   5     1537.22     1588.33     23.24 o 
  -3  11   5     1551.76     1638.96     22.71 o 
  -2  11   5     3654.70     3663.85     35.52 o 
  -1  11   5     6275.31     6064.38     49.33 o 
   0  11   5      235.43      271.76      7.83 o 
   1  11   5        6.85       12.34      3.33 o 
   2  11   5       14.35       10.91      3.46 o 
   3  11   5       14.23       24.86      3.98 o 
   4  11   5      203.94      205.19      8.22 o 
   5  11   5      342.59      376.30     11.58 o 
   6  11   5      760.45      770.02     16.65 o 
   7  11   5     2886.70     2955.13     47.11 o 
   8  11   5      841.74      844.95     17.82 o 
   9  11   5       39.09       39.59      8.03 o 
  -6  12   5       54.38       66.68     14.18 o 
  -5  12   5       31.47       20.98      8.63 o 
  -4  12   5      269.49      262.63     11.49 o 
  -3  12   5     1798.79     1829.63     23.42 o 
  -2  12   5     4905.87     4891.26     44.92 o 
  -1  12   5      497.11      513.57     11.58 o 
   0  12   5     1775.77     1853.45     29.88 o 
   1  12   5      467.60      492.66     19.77 o 
   2  12   5      623.68      602.22     14.38 o 
   3  12   5      274.61      284.63     11.10 o 
   4  12   5      505.64      511.43     17.14 o 
   5  12   5      889.32      919.57     22.62 o 
   6  12   5      266.41      273.67     13.77 o 
   7  12   5        2.97       -2.09      6.12 o 
   8  12   5     1494.34     1475.87     26.65 o 
   9  12   5      658.45      698.39     19.44 o 
  -5  13   5        5.56       -4.88      9.75 o 
  -4  13   5      224.04      254.22     13.00 o 
  -3  13   5      425.05      447.84     14.71 o 
  -2  13   5        7.77        0.61      6.65 o 
  -1  13   5     3407.86     3515.15     39.91 o 
   0  13   5      447.05      500.57     20.09 o 
   1  13   5       58.67       52.87      6.53 o 
   2  13   5      236.31      204.87      9.33 o 
   3  13   5     3486.90     3326.90     41.76 o 
   4  13   5     2721.38     2681.75     40.80 o 
   5  13   5      238.38      237.98     13.46 o 
   6  13   5     2024.46     1953.47     42.11 o 
   7  13   5      132.60      133.04     15.94 o 
   8  13   5      228.13      211.86     21.38 o 
  -4  14   5       46.59       61.00      9.34 o 
  -3  14   5      549.29      575.70     19.47 o 
  -2  14   5      594.11      604.64     18.92 o 
  -1  14   5       22.94       29.47      8.63 o 
   0  14   5     1983.03     2071.78     36.20 o 
   1  14   5      190.12      206.43     12.36 o 
   2  14   5     1086.58     1025.66     28.53 o 
   3  14   5       31.35       38.49     10.52 o 
   4  14   5      678.55      677.18     32.26 o 
   5  14   5     1843.82     1764.71     43.95 o 
   6  14   5      516.66      481.96     23.87 o 
   7  14   5      151.88      181.36     17.98 o 
  -3  15   5        5.61       10.89      9.77 o 
  -2  15   5       68.73       87.70     11.22 o 
  -1  15   5        1.77        8.37     10.06 o 
   0  15   5      112.37      103.09     22.95 o 
   1  15   5      142.42      136.72     26.01 o 
   2  15   5      370.45      370.46     26.19 o 
   3  15   5      725.37      727.17     23.07 o 
   4  15   5     1375.49     1359.42     31.74 o 
   5  15   5       53.60       47.40     11.32 o 
   6  15   5      950.87      982.11     51.69 o 
  -1  16   5       10.65       -1.30     17.22 o 
   0  16   5       59.90       40.46     31.27 o 
   1  16   5       10.24      -15.90     19.88 o 
   2  16   5        1.64        7.85     14.14 o 
   3  16   5      435.03      461.29     29.38 o 
   4  16   5       86.15       60.24     17.33 o 
   5  16   5      879.58      904.44     38.32 o 
  -2 -13   6     1062.43     1052.14     28.71 o 
  -1 -13   6      621.31      607.41     23.20 o 
   0 -13   6      377.43      411.72     37.20 o 
  -5 -12   6        2.34        6.16     15.72 o 
  -4 -12   6      220.40      233.03     25.70 o 
  -3 -12   6     1515.08     1456.32     38.55 o 
  -2 -12   6      281.67      278.61     16.91 o 
  -1 -12   6        6.15       10.35      9.95 o 
   0 -12   6      193.07      193.76     15.13 o 
   1 -12   6      934.05      908.74     26.71 o 
   2 -12   6      216.38      219.67     16.91 o 
   3 -12   6      137.89      143.50     30.00 o 
  -6 -11   6      320.47      309.38     34.70 o 
  -5 -11   6       43.13       41.59     10.82 o 
  -4 -11   6      884.02      875.42     23.02 o 
  -3 -11   6      410.64      408.98     14.30 o 
  -2 -11   6     1056.11     1072.42     32.09 o 
  -1 -11   6      440.00      436.21     19.04 o 
   0 -11   6     1552.83     1461.91     31.63 o 
   1 -11   6      287.75      314.38     17.56 o 
   2 -11   6      316.82      300.28     17.58 o 
   3 -11   6     3473.04     3505.14     63.89 o 
   4 -11   6     2074.37     2055.46     60.18 o 
  -7 -10   6      789.46      857.88     38.21 o 
  -6 -10   6      291.17      328.02     27.99 o 
  -5 -10   6       10.15        4.12      8.41 o 
  -4 -10   6      228.21      234.56     13.43 o 
  -3 -10   6      620.42      617.69     14.97 o 
  -2 -10   6      138.74      124.77     11.67 o 
  -1 -10   6      139.19      171.81     13.55 o 
   0 -10   6        3.33       10.90      8.50 o 
   1 -10   6      701.06      696.82     21.85 o 
   2 -10   6      891.02      883.83     27.75 o 
   3 -10   6       62.16       54.50     13.16 o 
   4 -10   6     1769.00     1743.48     42.06 o 
   5 -10   6      599.17      588.03     18.28 o 
  -7  -9   6     2241.70     2232.96     44.92 o 
  -6  -9   6      675.18      732.72     20.90 o 
  -5  -9   6     3083.78     3127.08     52.71 o 
  -4  -9   6     1488.49     1481.57     30.75 o 
  -3  -9   6      423.76      445.60     16.83 o 
  -2  -9   6        2.36       -1.83      6.94 o 
  -1  -9   6     1556.96     1516.11     29.48 o 
   0  -9   6      988.04      942.93     23.62 o 
   1  -9   6     1170.38     1148.76     25.92 o 
   2  -9   6      178.17      174.20     14.89 o 
   3  -9   6      398.13      443.03     16.45 o 
   4  -9   6     1305.76     1293.54     23.51 o 
   5  -9   6       43.68       38.27      8.69 o 
   6  -9   6       95.62       95.52     10.89 o 
  -8  -8   6       45.74       44.82     16.27 o 
  -7  -8   6     1557.34     1569.58     35.89 o 
  -6  -8   6     4050.58     4096.74     75.91 o 
  -5  -8   6      327.89      337.06     14.30 o 
  -4  -8   6       61.17       88.08     15.05 o 
  -3  -8   6      713.12      836.01     21.05 o 
  -2  -8   6     2947.69     2877.43     42.74 o 
  -1  -8   6     2336.85     2374.13     37.62 o 
   0  -8   6      365.35      374.70     15.85 o 
   1  -8   6     1730.83     1901.35     27.19 o 
   2  -8   6      207.02      217.59      9.75 o 
   3  -8   6      189.45      210.91     10.23 o 
   4  -8   6       92.28      100.34      7.02 o 
   5  -8   6      528.73      531.90     13.88 o 
   6  -8   6        9.75        5.79      7.03 o 
   7  -8   6        2.80       12.47     10.48 o 
  -8  -7   6       24.71       17.33     10.85 o 
  -7  -7   6      487.10      515.46     16.09 o 
  -6  -7   6      313.74      332.48     13.01 o 
  -5  -7   6     3611.62     3579.27     42.29 o 
  -4  -7   6      306.57      321.01     12.08 o 
  -3  -7   6     1897.07     1893.44     27.59 o 
  -2  -7   6      277.39      284.42      9.68 o 
  -1  -7   6     4600.86     4554.19     49.35 o 
   0  -7   6     8483.35     8650.35     76.21 o 
   1  -7   6       18.73       34.76      5.93 o 
   2  -7   6     1152.81     1177.23     18.09 o 
   3  -7   6      643.81      671.93     12.69 o 
   4  -7   6     3128.37     3012.12     51.52 o 
   5  -7   6      119.81      135.02      7.94 o 
   6  -7   6       24.66       32.52      7.00 o 
   7  -7   6     1139.44     1175.83     21.99 o 
  -9  -6   6        9.43        0.37      8.47 o 
  -8  -6   6      339.56      338.94     15.42 o 
  -7  -6   6      270.90      279.70     11.51 o 
  -6  -6   6      829.07      833.33     15.00 o 
  -5  -6   6        5.85       13.78      5.65 o 
  -4  -6   6      143.78      203.59      9.01 o 
  -3  -6   6       11.97        9.36      4.76 o 
  -2  -6   6     3357.30     3311.23     30.94 o 
  -1  -6   6     1734.56     1867.19     24.71 o 
   0  -6   6     1231.30     1256.34     17.91 o 
   1  -6   6     8467.29     8920.47     84.64 o 
   2  -6   6     1229.77     1392.33     16.67 o 
   3  -6   6        1.70        1.01      4.14 o 
   4  -6   6      115.70      142.47      7.19 o 
   5  -6   6     2084.16     2160.48     25.54 o 
   6  -6   6      446.45      483.98     13.92 o 
   7  -6   6        3.95       -2.72      6.78 o 
   8  -6   6      797.66      772.90     27.79 o 
  -9  -5   6     1137.04     1116.72     24.62 o 
  -8  -5   6     1011.16     1052.74     22.44 o 
  -7  -5   6      656.51      624.06     15.30 o 
  -6  -5   6      375.23      378.35     10.32 o 
  -5  -5   6      299.68      320.65     10.16 o 
  -4  -5   6     4639.27     4700.10     40.84 o 
  -3  -5   6      655.35      685.64     12.93 o 
  -2  -5   6     2491.29     2526.86     24.89 o 
  -1  -5   6      623.58      604.13     11.14 o 
   0  -5   6     3671.09     3810.81     34.76 o 
   1  -5   6     2112.65     2213.06     21.21 o 
   2  -5   6      259.81      295.75      8.10 o 
   3  -5   6      712.24      810.30     13.61 o 
   4  -5   6     3862.55     3879.75     36.68 o 
   5  -5   6     3030.04     2991.37     27.28 o 
   6  -5   6      338.45      330.89     10.13 o 
   7  -5   6     1737.25     1749.71     34.21 o 
   8  -5   6     1239.84     1239.61     20.65 o 
  -9  -4   6      858.67      820.94     40.46 o 
  -8  -4   6      743.58      726.95     17.83 o 
  -7  -4   6      948.41      951.22     18.86 o 
  -6  -4   6     3580.60     3543.21     37.63 o 
  -5  -4   6     1957.20     1988.84     22.32 o 
  -4  -4   6       56.93       50.34      4.28 o 
  -3  -4   6     6547.84     6505.47     46.54 o 
  -2  -4   6      620.61      662.66      8.76 o 
  -1  -4   6      426.55      396.39      6.59 o 
   0  -4   6      131.67      134.23      4.24 o 
   1  -4   6      412.52      451.28      7.31 o 
   2  -4   6      525.67      582.56      9.69 o 
   3  -4   6      161.72      195.76      6.42 o 
   4  -4   6      121.71      118.53      5.68 o 
   5  -4   6     3987.07     3860.77     37.72 o 
   6  -4   6     6895.82     6774.72     55.64 o 
   7  -4   6        3.16        5.63      5.37 o 
   8  -4   6      628.18      626.44     14.36 o 
   9  -4   6     1460.81     1468.37     28.77 o 
  -9  -3   6     1270.21     1273.80     27.24 o 
  -8  -3   6       82.12       72.64      7.91 o 
  -7  -3   6       19.46       17.54      6.05 o 
  -6  -3   6       10.44       11.29      4.96 o 
  -5  -3   6     1742.97     1728.12     19.06 o 
  -4  -3   6     7552.07     7731.95     55.40 o 
  -3  -3   6     6584.10     6646.32     47.57 o 
  -2  -3   6     1400.12     1296.97     12.39 o 
  -1  -3   6     4818.13     5223.51     33.83 o 
   0  -3   6     6862.30     7866.64     48.40 o 
   1  -3   6     7304.89     7953.11     54.18 o 
   2  -3   6      997.22     1071.03     12.57 o 
   3  -3   6     1171.12     1188.13     13.36 o 
   4  -3   6     3820.61     3885.89     34.40 o 
   5  -3   6      659.19      628.95     10.43 o 
   6  -3   6      158.81      159.55      7.48 o 
   7  -3   6      467.39      451.37     11.91 o 
   8  -3   6        7.69        1.31      6.80 o 
   9  -3   6       93.86       95.81      9.54 o 
 -10  -2   6       17.96       15.54     24.22 o 
  -9  -2   6      114.10      102.02     12.89 o 
  -8  -2   6      321.28      323.78     13.89 o 
  -7  -2   6       34.89       33.04      6.55 o 
  -6  -2   6      833.79      781.78     14.99 o 
  -5  -2   6     4021.38     3920.87     34.22 o 
  -4  -2   6      181.21      163.48      6.20 o 
  -3  -2   6     5252.95     5082.13     37.75 o 
  -2  -2   6    16970.36    16734.66    110.56 o 
  -1  -2   6      207.56      218.12      4.41 o 
   0  -2   6      259.18      334.64      4.88 o 
   1  -2   6     3939.99     4109.41     26.21 o 
   2  -2   6     4036.47     3811.04     28.80 o 
   3  -2   6     2466.10     2470.43     20.34 o 
   4  -2   6     2288.59     2212.01     22.06 o 
   5  -2   6     2606.81     2584.84     21.77 o 
   6  -2   6     1221.94     1202.25     15.20 o 
   7  -2   6       33.64       30.67      6.56 o 
   8  -2   6       15.79       10.68      6.88 o 
   9  -2   6       77.90       83.58      9.17 o 
  10  -2   6      478.33      504.44     20.46 o 
 -10  -1   6       71.91       77.10     17.24 o 
  -9  -1   6       73.09       83.44     11.14 o 
  -8  -1   6       38.01       42.11      8.42 o 
  -7  -1   6     1942.32     1958.95     26.78 o 
  -6  -1   6      519.63      513.69     12.06 o 
  -5  -1   6      344.66      360.42      9.22 o 
  -4  -1   6      546.09      498.73      8.76 o 
  -3  -1   6      414.71      384.62      7.18 o 
  -2  -1   6      666.73      641.02      8.35 o 
  -1  -1   6     3611.41     3704.44     22.92 o 
   0  -1   6     1156.03     1212.88     15.01 o 
   1  -1   6     9418.23     9616.13     59.25 o 
   2  -1   6       21.83       12.79      2.91 o 
   3  -1   6    10138.13    10143.60     66.37 o 
   4  -1   6    10440.85    10436.41     69.14 o 
   5  -1   6       18.59       30.26      3.70 o 
   6  -1   6      173.99      181.20      9.13 o 
   7  -1   6       46.28       41.08      6.13 o 
   8  -1   6     3917.89     4024.80     41.41 o 
   9  -1   6      417.43      454.72     15.85 o 
  10  -1   6       57.58       51.65     10.85 o 
 -10   0   6     1431.52     1414.96     52.44 o 
  -9   0   6     1203.15     1234.44     29.46 o 
  -8   0   6      363.51      350.58     13.49 o 
  -7   0   6      603.74      625.92     15.38 o 
  -6   0   6    10502.61    10390.38     78.46 o 
  -5   0   6        2.16       13.08      3.80 o 
  -4   0   6      581.13      544.89      9.55 o 
  -3   0   6      220.95      240.22      5.79 o 
  -2   0   6     1053.70     1129.47     10.51 o 
  -1   0   6       43.59       69.75      3.74 o 
   0   0   6        4.25        8.63      2.03 o 
   1   0   6       14.62       26.15      3.86 o 
   2   0   6    17608.59    18161.66    118.99 o 
   3   0   6    10067.47     9989.62     67.44 o 
   4   0   6      965.43      971.95     11.29 o 
   5   0   6     4235.08     4134.48     31.67 o 
   6   0   6     3048.67     2974.72     27.27 o 
   7   0   6     2436.48     2378.24     25.60 o 
   8   0   6      440.19      423.88     12.91 o 
   9   0   6     3123.72     3136.34     36.21 o 
  10   0   6      492.69      497.68     24.50 o 
 -10   1   6        1.41      -14.06     14.06 o 
  -9   1   6        5.40        0.74      8.85 o 
  -8   1   6      636.94      627.88     16.54 o 
  -7   1   6     3365.76     3273.43     34.91 o 
  -6   1   6      141.61      136.00      7.32 o 
  -5   1   6     4349.30     4265.87     32.66 o 
  -4   1   6      282.26      267.00      7.16 o 
  -3   1   6     1621.50     1669.94     13.91 o 
  -2   1   6      808.76      749.46      7.90 o 
  -1   1   6     2478.93     2694.97     20.29 o 
   0   1   6     2311.50     2486.77     17.95 o 
   1   1   6     2089.00     2354.35     18.16 o 
   2   1   6     1903.61     1926.10     15.85 o 
   3   1   6     5835.05     5661.70     38.79 o 
   4   1   6     1047.88     1013.41     12.13 o 
   5   1   6      718.57      739.61     11.03 o 
   6   1   6      237.31      231.21      7.65 o 
   7   1   6      926.86      879.69     13.93 o 
   8   1   6     2490.36     2478.38     27.64 o 
   9   1   6     1651.11     1674.48     23.03 o 
  10   1   6      451.08      487.28     15.66 o 
  -9   2   6      502.40      516.31     18.51 o 
  -8   2   6     1156.62     1245.63     20.82 o 
  -7   2   6      142.01      148.74      8.26 o 
  -6   2   6     6989.72     6684.11     51.21 o 
  -5   2   6     4195.71     4126.84     32.21 o 
  -4   2   6        5.10        5.61      3.26 o 
  -3   2   6       25.63       13.57      3.09 o 
  -2   2   6    29443.64    29757.23    181.69 o 
  -1   2   6    15846.51    16119.87    105.75 o 
   0   2   6        0.62       -5.42      5.42 o 
   1   2   6    16345.69    16958.37    101.24 o 
   2   2   6     1647.45     1728.53     15.16 o 
   3   2   6        3.03       -0.74      2.48 o 
   4   2   6      913.28      841.41      9.91 o 
   5   2   6      484.94      490.86      8.77 o 
   6   2   6       49.97       44.75      4.78 o 
   7   2   6      744.29      720.51     14.80 o 
   8   2   6     1096.04     1121.13     17.44 o 
   9   2   6     1648.90     1601.85     22.29 o 
  10   2   6     4145.03     4233.76     49.29 o 
  -9   3   6       61.43       75.24     10.00 o 
  -8   3   6      115.95      127.90      8.81 o 
  -7   3   6      405.77      393.07     10.88 o 
  -6   3   6        7.38        5.74      5.66 o 
  -5   3   6     5070.06     4889.74     37.06 o 
  -4   3   6      297.42      276.06      7.16 o 
  -3   3   6       86.31       64.62      4.09 o 
  -2   3   6      888.23      761.09      8.74 o 
  -1   3   6     1447.39     1377.44     13.15 o 
   0   3   6    10892.23    10436.23     61.42 o 
   1   3   6     3017.58     2979.80     22.52 o 
   2   3   6      632.87      629.33      7.84 o 
   3   3   6      242.90      282.88      6.19 o 
   4   3   6     2107.43     2170.19     19.77 o 
   5   3   6     6434.70     6206.75     43.83 o 
   6   3   6      387.53      399.24      9.89 o 
   7   3   6      337.64      360.57      9.68 o 
   8   3   6       39.52       46.17      6.30 o 
   9   3   6      433.23      463.66     13.83 o 
  10   3   6      102.68      104.70     10.28 o 
  -9   4   6     1253.24     1311.31     23.25 o 
  -8   4   6      326.72      327.04     11.43 o 
  -7   4   6      121.12      114.15      7.48 o 
  -6   4   6        0.89       -5.49      5.49 o 
  -5   4   6       35.21       54.72      5.06 o 
  -4   4   6       44.16       37.84      4.36 o 
  -3   4   6      663.59      675.43      9.80 o 
  -2   4   6      838.33      849.74      9.57 o 
  -1   4   6    10670.24    10188.82     59.99 o 
   0   4   6      574.08      548.83      7.70 o 
   1   4   6     4269.78     4030.55     30.19 o 
   2   4   6     8864.44     8872.22     60.55 o 
   3   4   6     5644.21     5627.65     43.29 o 
   4   4   6     1896.67     1770.95     17.11 o 
   5   4   6     1181.57     1194.08     13.31 o 
   6   4   6    10102.69    10245.24     72.83 o 
   7   4   6     1183.16     1227.19     16.16 o 
   8   4   6       88.65      109.20      7.87 o 
   9   4   6      777.30      760.68     17.73 o 
  10   4   6       27.41       28.16     10.44 o 
  -9   5   6      647.79      672.22     18.03 o 
  -8   5   6     1154.50     1147.65     24.08 o 
  -7   5   6       93.71       87.56      8.15 o 
  -6   5   6     1097.56     1050.96     15.47 o 
  -5   5   6      283.66      302.28      8.87 o 
  -4   5   6      738.02      766.29     11.16 o 
  -3   5   6      421.13      368.57      8.08 o 
  -2   5   6     2944.74     2954.20     23.47 o 
  -1   5   6       69.08       85.01      3.54 o 
   0   5   6     9066.49     8677.86     56.45 o 
   1   5   6       12.99       12.10      2.65 o 
   2   5   6       55.57       42.19      3.59 o 
   3   5   6     2112.28     2043.57     19.08 o 
   4   5   6     2077.66     2033.15     18.85 o 
   5   5   6     8886.09     8695.90     58.35 o 
   6   5   6       24.49       23.08      3.99 o 
   7   5   6     4688.54     4598.77     40.79 o 
   8   5   6     1621.68     1532.64     30.12 o 
   9   5   6      802.35      716.23     19.47 o 
  10   5   6       54.87       63.30     10.98 o 
  -9   6   6     2224.73     2289.61     34.90 o 
  -8   6   6      165.80      184.02     11.16 o 
  -7   6   6        5.50       -2.32      6.30 o 
  -6   6   6      590.31      556.58     12.85 o 
  -5   6   6     7537.51     7277.04     54.81 o 
  -4   6   6     1902.56     1831.38     18.21 o 
  -3   6   6       32.69       32.06      6.12 o 
  -2   6   6    11192.71    10805.24     67.31 o 
  -1   6   6       73.50       87.03      3.68 o 
   0   6   6      323.76      351.26      7.02 o 
   1   6   6       64.07       52.54      3.20 o 
   2   6   6      316.99      275.31      6.38 o 
   3   6   6        1.38        4.21      3.12 o 
   4   6   6     1189.02     1173.84     12.61 o 
   5   6   6      443.89      412.19      8.40 o 
   6   6   6     8154.81     7862.93     61.32 o 
   7   6   6     2338.32     2219.22     28.27 o 
   8   6   6      155.84      160.67     10.37 o 
   9   6   6      271.33      236.08     12.62 o 
  10   6   6     1716.49     1710.13     34.00 o 
  -8   7   6     1182.65     1195.38     23.92 o 
  -7   7   6       34.65       32.19      8.53 o 
  -6   7   6       83.46       99.30      9.06 o 
  -5   7   6      179.57      177.80      8.28 o 
  -4   7   6     2709.97     2617.07     24.72 o 
  -3   7   6     3553.21     3572.01     26.08 o 
  -2   7   6      553.32      586.61      8.86 o 
  -1   7   6     3755.51     3633.19     27.40 o 
   0   7   6      559.06      559.95      9.93 o 
   1   7   6     1465.39     1359.53     12.56 o 
   2   7   6     1229.77     1209.40     12.90 o 
   3   7   6     2209.47     2191.24     20.73 o 
   4   7   6     2215.18     2233.48     21.83 o 
   5   7   6      179.00      174.79     10.65 o 
   6   7   6     1010.37      977.75     15.32 o 
   7   7   6     1924.43     1871.15     37.18 o 
   8   7   6      315.61      342.76     14.60 o 
   9   7   6      919.98      922.62     22.46 o 
  10   7   6       60.55       58.37     11.94 o 
  -8   8   6      208.42      218.02     13.42 o 
  -7   8   6       81.83       93.01      9.97 o 
  -6   8   6       56.83       52.86      7.97 o 
  -5   8   6      910.71      880.91     16.37 o 
  -4   8   6     1449.31     1435.35     17.17 o 
  -3   8   6      631.38      634.87     11.02 o 
  -2   8   6     2204.02     2150.22     21.81 o 
  -1   8   6     3289.60     3247.26     28.63 o 
   0   8   6      944.15      867.07     11.14 o 
   1   8   6     2179.84     2180.73     17.46 o 
   2   8   6     9189.50     8711.61     78.11 o 
   3   8   6    17000.79    16863.36    197.42 o 
   4   8   6      201.68      223.33      8.78 o 
   5   8   6      629.02      619.78     11.57 o 
   6   8   6      224.07      220.48     12.88 o 
   7   8   6      570.84      605.49     18.62 o 
   8   8   6     1066.50     1060.42     22.68 o 
   9   8   6      337.67      307.57     17.33 o 
  10   8   6       15.45       24.89     10.68 o 
  -7   9   6      176.69      198.94     12.68 o 
  -6   9   6       16.87        8.46      7.62 o 
  -5   9   6      963.79      925.24     17.99 o 
  -4   9   6     1040.70     1022.60     16.34 o 
  -3   9   6     2219.23     2159.11     21.93 o 
  -2   9   6       15.25       10.98      4.22 o 
  -1   9   6      820.23      793.22     11.71 o 
   0   9   6     1532.34     1505.08     19.15 o 
   1   9   6     1424.11     1417.18     14.72 o 
   2   9   6     3759.83     3638.53     32.66 o 
   3   9   6     4058.43     4025.40     38.55 o 
   4   9   6     4761.51     4606.30     43.71 o 
   5   9   6        4.22        5.84      4.53 o 
   6   9   6        0.07        4.13      4.81 o 
   7   9   6      470.29      491.40     13.67 o 
   8   9   6      942.81      954.97     19.21 o 
   9   9   6      810.19      856.22     24.94 o 
  10   9   6      503.47      561.19     35.06 o 
  -7  10   6       82.98       71.27     12.54 o 
  -6  10   6     1149.30     1118.13     21.18 o 
  -5  10   6     1350.53     1311.64     21.61 o 
  -4  10   6        0.04        6.38      6.75 o 
  -3  10   6      572.86      578.04     16.80 o 
  -2  10   6      191.64      196.41      7.57 o 
  -1  10   6      313.17      291.51      9.28 o 
   0  10   6        6.73        6.84      3.87 o 
   1  10   6     1155.92     1165.26     17.09 o 
   2  10   6       24.31       26.69      4.12 o 
   3  10   6     5433.60     5314.07     53.83 o 
   4  10   6      113.74      104.88      6.88 o 
   5  10   6        6.63       -0.94      5.06 o 
   6  10   6     1354.68     1357.12     55.26 o 
   7  10   6     3538.79     3585.50     47.78 o 
   8  10   6     1379.22     1377.73     25.94 o 
   9  10   6       26.57       22.02      9.98 o 
  10  10   6     1910.84     1980.59     51.25 o 
  -6  11   6      568.68      582.63     20.14 o 
  -5  11   6      186.99      192.68     13.83 o 
  -4  11   6      228.90      255.07     12.15 o 
  -3  11   6      498.58      484.61     14.31 o 
  -2  11   6     2364.48     2381.07     35.86 o 
  -1  11   6       55.80       66.89      6.53 o 
   0  11   6      669.09      687.27     15.21 o 
   1  11   6       23.27       49.48      4.37 o 
   2  11   6     1882.19     1819.23     21.61 o 
   3  11   6        0.71        1.13      4.47 o 
   4  11   6     2808.90     2715.03     32.09 o 
   5  11   6     1114.10     1111.65     19.81 o 
   6  11   6     1012.99     1028.77     20.60 o 
   7  11   6       72.64       77.25      8.48 o 
   8  11   6     1073.26     1115.17     20.95 o 
   9  11   6     2553.01     2617.78     35.78 o 
  -6  12   6      539.02      570.05     38.86 o 
  -5  12   6      753.68      789.74     27.91 o 
  -4  12   6       48.96       70.76      9.04 o 
  -3  12   6       56.15       69.67      8.38 o 
  -2  12   6      184.00      194.62      9.70 o 
  -1  12   6     4868.79     4994.84     48.53 o 
   0  12   6     1129.68     1148.30     17.21 o 
   1  12   6       14.38       20.17      4.69 o 
   2  12   6      715.58      649.82     12.92 o 
   3  12   6      201.50      191.14      8.40 o 
   4  12   6      996.22      969.26     19.72 o 
   5  12   6      106.23      104.34      8.67 o 
   6  12   6      476.15      494.10     23.00 o 
   7  12   6        0.70       14.63      7.63 o 
   8  12   6      161.80      175.56     14.34 o 
   9  12   6       83.13       61.31      9.65 o 
  -5  13   6        6.59      -10.80     26.21 o 
  -4  13   6      169.44      176.29     10.95 o 
  -3  13   6       83.68       72.26      8.27 o 
  -2  13   6      829.56      881.58     16.89 o 
  -1  13   6      190.17      181.19      9.97 o 
   0  13   6     4226.01     4354.63     47.20 o 
   1  13   6     2197.67     2084.08     25.65 o 
   2  13   6      401.91      377.66     13.08 o 
   3  13   6      395.54      373.30     13.06 o 
   4  13   6      696.32      651.43     16.41 o 
   5  13   6     1369.92     1346.71     32.09 o 
   6  13   6      135.22      126.66     13.68 o 
   7  13   6     1621.81     1639.32     45.25 o 
   8  13   6       58.87       83.76     15.31 o 
  -4  14   6      195.04      186.21     12.15 o 
  -3  14   6       65.08       59.33      8.95 o 
  -2  14   6       78.54       82.14     10.51 o 
  -1  14   6      606.93      652.11     18.95 o 
   0  14   6      869.24      943.47     21.54 o 
   1  14   6      260.87      263.92     12.59 o 
   2  14   6        4.26       13.46      6.78 o 
   3  14   6      930.97      976.93     19.87 o 
   4  14   6      374.34      377.64     17.32 o 
   5  14   6      673.05      707.23     48.44 o 
   6  14   6      687.56      690.43     41.91 o 
   7  14   6      719.92      770.59     51.19 o 
  -3  15   6       40.78       33.77     10.61 o 
  -2  15   6        6.49       21.62      9.39 o 
  -1  15   6      604.65      621.95     19.40 o 
   0  15   6      300.96      365.85     21.63 o 
   1  15   6      449.37      471.86     22.19 o 
   2  15   6      129.00      136.46     19.34 o 
   3  15   6      342.47      320.32     17.45 o 
   4  15   6      731.77      692.40     23.37 o 
   5  15   6     2000.59     1949.11     48.24 o 
   6  15   6     1587.06     1560.63     88.56 o 
   7  15   6      389.14      342.67     39.76 o 
  -1  16   6      493.78      513.77     47.35 o 
   0  16   6       20.52        9.04     23.50 o 
   1  16   6      798.08      760.17     48.44 o 
   2  16   6      120.83      106.55     18.50 o 
   3  16   6      151.16      172.41     19.00 o 
   4  16   6       83.79      106.45     19.81 o 
   5  16   6        2.23       11.21     15.59 o 
  -3 -12   7      402.20      408.98     24.72 o 
  -2 -12   7     1877.65     1829.56     37.50 o 
  -1 -12   7     3482.48     3428.41     55.10 o 
   0 -12   7      564.97      531.37     22.35 o 
   1 -12   7       49.10       41.87     13.93 o 
  -5 -11   7       29.15       28.96     16.52 o 
  -4 -11   7       78.10       60.77      9.85 o 
  -3 -11   7     1437.78     1403.93     27.05 o 
  -2 -11   7     1106.40     1108.49     28.02 o 
  -1 -11   7     1267.01     1256.86     29.92 o 
   0 -11   7     1442.43     1448.82     34.80 o 
   1 -11   7      812.80      825.64     25.05 o 
   2 -11   7      113.86      105.90     15.57 o 
   3 -11   7        2.49       22.18     12.85 o 
  -6 -10   7      194.68      198.86     23.15 o 
  -5 -10   7      770.75      780.49     23.72 o 
  -4 -10   7      520.27      513.41     18.71 o 
  -3 -10   7      407.68      414.42     14.66 o 
  -2 -10   7      612.28      584.06     20.30 o 
  -1 -10   7      664.66      664.64     21.39 o 
   0 -10   7       11.45       17.18      8.82 o 
   1 -10   7        8.73       14.09     10.64 o 
   2 -10   7       41.80       34.34     10.92 o 
   3 -10   7     1762.28     1685.13     48.56 o 
   4 -10   7     2788.24     2894.59     57.40 o 
  -7  -9   7      908.91      935.06     39.35 o 
  -6  -9   7     1814.64     1901.68     40.47 o 
  -5  -9   7        0.19        3.65      8.05 o 
  -4  -9   7      650.48      643.52     20.40 o 
  -3  -9   7      233.67      265.81     18.06 o 
  -2  -9   7      435.04      405.57     17.07 o 
  -1  -9   7       55.47       42.72      9.39 o 
   0  -9   7      418.05      406.54     17.49 o 
   1  -9   7      168.00      161.74     13.26 o 
   2  -9   7      344.33      345.19     17.37 o 
   3  -9   7       49.82       38.28     14.10 o 
   4  -9   7      882.73      861.54     19.88 o 
   5  -9   7     2826.46     2866.31     40.10 o 
  -7  -8   7      267.09      240.17     17.19 o 
  -6  -8   7      578.41      577.60     19.20 o 
  -5  -8   7     3019.76     3027.85     64.28 o 
  -4  -8   7      318.45      335.48     17.05 o 
  -3  -8   7       79.36      103.95     22.36 o 
  -2  -8   7      828.32      908.52     22.54 o 
  -1  -8   7      634.27      583.38     18.48 o 
   0  -8   7     3240.84     3269.85     66.68 o 
   1  -8   7      533.78      558.54     19.46 o 
   2  -8   7      285.27      303.48     14.86 o 
   3  -8   7        1.13       12.39      6.28 o 
   4  -8   7       24.22       27.90      7.43 o 
   5  -8   7       32.00       29.99      6.76 o 
   6  -8   7      877.97      912.31     21.82 o 
  -8  -7   7       25.37       11.69     11.32 o 
  -7  -7   7       13.99       22.21     10.08 o 
  -6  -7   7     3021.50     3018.67     39.43 o 
  -5  -7   7        5.55       14.32      6.09 o 
  -4  -7   7     2880.28     2877.75     41.54 o 
  -3  -7   7     2426.76     2411.16     56.46 o 
  -2  -7   7     1946.79     1935.70     32.72 o 
  -1  -7   7       13.07       25.42      6.10 o 
   0  -7   7       17.96       30.66      5.72 o 
   1  -7   7     7697.31     7990.90     72.75 o 
   2  -7   7     1112.20     1152.39     21.06 o 
   3  -7   7      207.06      240.28     15.12 o 
   4  -7   7      403.11      468.84     12.42 o 
   5  -7   7       35.59       50.86      6.62 o 
   6  -7   7        6.27       15.72      6.87 o 
   7  -7   7       63.65       58.70      9.82 o 
  -8  -6   7      354.96      389.36     30.15 o 
  -7  -6   7        3.23       -6.29      6.29 o 
  -6  -6   7       68.10       73.45      6.43 o 
  -5  -6   7     2120.69     2095.93     29.55 o 
  -4  -6   7        2.08        5.62      5.03 o 
  -3  -6   7      283.14      289.87     10.13 o 
  -2  -6   7      938.99      977.41     15.44 o 
  -1  -6   7      300.44      301.00      8.99 o 
   0  -6   7     1378.71     1440.72     19.18 o 
   1  -6   7      618.17      654.58     24.48 o 
   2  -6   7     3630.09     3560.89     37.71 o 
   3  -6   7     2043.60     2131.06     24.11 o 
   4  -6   7      618.37      646.50     12.95 o 
   5  -6   7      227.09      226.57     14.89 o 
   6  -6   7        4.80        3.13      6.33 o 
   7  -6   7      369.79      385.31     14.99 o 
   8  -6   7      462.55      444.60     23.48 o 
  -9  -5   7      217.63      252.86     21.25 o 
  -8  -5   7      552.03      550.25     17.17 o 
  -7  -5   7     1409.63     1454.43     22.13 o 
  -6  -5   7        1.85        2.35      4.92 o 
  -5  -5   7      118.82      114.75      6.39 o 
  -4  -5   7        4.83        3.86      3.92 o 
  -3  -5   7       10.44        8.13      4.28 o 
  -2  -5   7      158.91      176.15      9.41 o 
  -1  -5   7     1935.56     1930.19     20.83 o 
   0  -5   7       11.90       12.81      4.33 o 
   1  -5   7     5336.92     5459.69     45.44 o 
   2  -5   7     5489.35     5459.99     49.08 o 
   3  -5   7      325.93      322.12      9.05 o 
   4  -5   7      804.08      833.36     14.27 o 
   5  -5   7     2138.75     2052.52     26.53 o 
   6  -5   7     1664.85     1629.09     24.34 o 
   7  -5   7       72.96       85.02     12.86 o 
   8  -5   7     1098.59     1100.68     21.99 o 
  -9  -4   7      872.56      890.66     33.76 o 
  -8  -4   7     1296.32     1307.14     25.85 o 
  -7  -4   7       85.17       80.14      8.31 o 
  -6  -4   7       26.50       53.44      6.50 o 
  -5  -4   7      190.64      193.33      7.75 o 
  -4  -4   7      164.10      190.19      6.79 o 
  -3  -4   7     4530.02     4518.50     36.75 o 
  -2  -4   7        1.56        2.86      2.96 o 
  -1  -4   7      878.91      948.36     12.36 o 
   0  -4   7       28.36       26.76      3.19 o 
   1  -4   7        1.22       -3.18      3.18 o 
   2  -4   7     1611.05     1640.52     20.97 o 
   3  -4   7     1816.66     1795.57     19.04 o 
   4  -4   7       55.78       48.32      5.21 o 
   5  -4   7      532.21      512.72     11.47 o 
   6  -4   7      552.60      532.81     13.07 o 
   7  -4   7     2827.62     2813.11     34.79 o 
   8  -4   7     2117.02     2121.29     32.87 o 
   9  -4   7        8.01       30.41      9.53 o 
  -9  -3   7     1315.89     1319.91     31.82 o 
  -8  -3   7      425.70      418.00     18.53 o 
  -7  -3   7     1068.44     1028.36     27.51 o 
  -6  -3   7     2310.41     2213.27     25.62 o 
  -5  -3   7       18.50       25.72      4.59 o 
  -4  -3   7      179.51      194.22      6.45 o 
  -3  -3   7     1316.70     1342.51     14.23 o 
  -2  -3   7    15479.92    15514.19    110.18 o 
  -1  -3   7      135.71      173.43      5.29 o 
   0  -3   7     1283.96     1354.41     13.95 o 
   1  -3   7      824.89      843.22     10.69 o 
   2  -3   7       54.07       59.53      4.35 o 
   3  -3   7      804.89      801.18     11.80 o 
   4  -3   7      111.33      142.79      6.29 o 
   5  -3   7      164.41      179.76      7.73 o 
   6  -3   7     2415.90     2398.38     28.13 o 
   7  -3   7      414.08      410.92     12.29 o 
   8  -3   7      646.19      616.10     18.75 o 
   9  -3   7     2698.90     2659.37     45.46 o 
  -9  -2   7       38.43       54.09     10.38 o 
  -8  -2   7      624.02      622.64     31.36 o 
  -7  -2   7      574.67      574.74     17.78 o 
  -6  -2   7      892.66      853.65     15.17 o 
  -5  -2   7     1885.02     1830.44     22.86 o 
  -4  -2   7       11.18        9.78      3.64 o 
  -3  -2   7     1803.38     1703.67     16.71 o 
  -2  -2   7     3063.26     3076.44     26.63 o 
  -1  -2   7    11476.88    11688.69     79.57 o 
   0  -2   7       44.47       50.62      3.81 o 
   1  -2   7      108.79      141.31      4.29 o 
   2  -2   7       45.97       58.83      3.91 o 
   3  -2   7     1234.63     1316.24     17.35 o 
   4  -2   7     5747.16     5749.20     50.83 o 
   5  -2   7       59.92       54.99      6.14 o 
   6  -2   7      146.58      155.07      7.28 o 
   7  -2   7      147.74      149.95      8.24 o 
   8  -2   7        7.84       17.33      6.58 o 
   9  -2   7       82.62      106.13      9.08 o 
  -9  -1   7        9.18       15.34      9.37 o 
  -8  -1   7       16.46       12.17      7.63 o 
  -7  -1   7      192.91      178.10     10.82 o 
  -6  -1   7      408.34      427.15     12.19 o 
  -5  -1   7       50.52       51.84      4.84 o 
  -4  -1   7      932.41      909.11     13.25 o 
  -3  -1   7        0.76       12.40      3.06 o 
  -2  -1   7     8759.53     8546.17     59.61 o 
  -1  -1   7      835.86      862.26      8.71 o 
   0  -1   7      907.82      872.85      8.42 o 
   1  -1   7       69.81       50.33      3.09 o 
   2  -1   7     7458.97     7232.93     48.47 o 
   3  -1   7     2186.53     2108.61     19.43 o 
   4  -1   7      113.51      117.11      5.26 o 
   5  -1   7     3453.97     3439.70     29.92 o 
   6  -1   7       55.71       75.54      6.18 o 
   7  -1   7       44.43       46.53      6.19 o 
   8  -1   7        0.28       -5.78      5.78 o 
   9  -1   7      114.10      121.60      9.19 o 
  10  -1   7       10.27       -0.59     10.35 o 
  -9   0   7       58.66       82.59     11.85 o 
  -8   0   7       22.06       26.19      7.74 o 
  -7   0   7      422.43      424.69     13.57 o 
  -6   0   7     1160.36     1110.82     17.70 o 
  -5   0   7     1374.49     1358.06     18.04 o 
  -4   0   7       22.73       20.92      3.65 o 
  -3   0   7      267.14      264.03      6.64 o 
  -2   0   7       18.32       28.10      3.28 o 
  -1   0   7     6810.43     6572.46     49.11 o 
   0   0   7      731.41      756.91      8.42 o 
   1   0   7      146.79      179.23      4.53 o 
   2   0   7      195.97      222.20      5.59 o 
   3   0   7     6324.91     6483.82     46.88 o 
   4   0   7     5512.93     5402.80     38.87 o 
   5   0   7      100.32      103.45      5.54 o 
   6   0   7     4396.42     4328.35     32.87 o 
   7   0   7     1719.31     1749.50     20.50 o 
   8   0   7      417.82      397.92     12.09 o 
   9   0   7      159.16      173.65     11.57 o 
  10   0   7       10.02       15.81      8.88 o 
  -9   1   7      481.36      461.72     17.83 o 
  -8   1   7       74.47       97.53      9.40 o 
  -7   1   7       25.70       30.15      7.32 o 
  -6   1   7     5282.81     5095.90     47.13 o 
  -5   1   7     4634.98     4520.66     34.88 o 
  -4   1   7      112.44      109.20      4.86 o 
  -3   1   7      720.31      663.79      8.64 o 
  -2   1   7     2646.70     2837.26     18.77 o 
  -1   1   7     1101.26     1113.27     10.68 o 
   0   1   7     2405.43     2427.32     17.78 o 
   1   1   7     1423.04     1375.14     11.61 o 
   2   1   7      782.87      793.23      8.65 o 
   3   1   7     4205.90     4352.75     33.21 o 
   4   1   7       66.83       70.03      4.44 o 
   5   1   7     2489.96     2368.03     22.44 o 
   6   1   7     5796.96     5714.50     42.63 o 
   7   1   7        9.71        9.86      4.94 o 
   8   1   7       31.47       34.22      6.57 o 
   9   1   7      798.80      784.19     17.47 o 
  10   1   7     2337.74     2355.95     50.51 o 
  -9   2   7      243.81      222.20     14.11 o 
  -8   2   7       97.77      109.79      9.93 o 
  -7   2   7        4.73       -6.18      6.18 o 
  -6   2   7        3.14       -5.06      5.06 o 
  -5   2   7     3384.01     3110.38     26.61 o 
  -4   2   7     1932.06     1884.27     17.97 o 
  -3   2   7       29.62       32.84      3.44 o 
  -2   2   7       48.07       41.44      3.04 o 
  -1   2   7      702.51      770.10      9.29 o 
   0   2   7       99.27       74.65      3.43 o 
   1   2   7     3154.92     3259.54     24.20 o 
   2   2   7     1647.31     1563.66     14.50 o 
   3   2   7        3.42        2.48      2.47 o 
   4   2   7      876.84      833.37     11.88 o 
   5   2   7      108.13      115.85      5.67 o 
   6   2   7      362.63      348.94      8.92 o 
   7   2   7      473.88      478.67     10.82 o 
   8   2   7        0.21       -4.92      5.62 o 
   9   2   7      760.81      751.88     15.93 o 
  10   2   7      448.91      494.65     18.46 o 
  -9   3   7      671.09      708.03     21.37 o 
  -8   3   7        7.59        7.70      7.41 o 
  -7   3   7      131.73      119.32      8.20 o 
  -6   3   7      352.60      320.95     10.02 o 
  -5   3   7     1995.46     1951.18     19.64 o 
  -4   3   7      456.16      434.22      8.83 o 
  -3   3   7      314.33      322.07      7.30 o 
  -2   3   7      987.63     1021.53     11.04 o 
  -1   3   7     3105.28     2991.38     21.18 o 
   0   3   7     2734.97     2679.82     19.38 o 
   1   3   7     3297.22     3076.98     22.29 o 
   2   3   7    10899.10    10933.11     70.27 o 
   3   3   7       56.02       55.93      3.39 o 
   4   3   7       19.84        8.65      3.36 o 
   5   3   7        0.09        1.46      3.51 o 
   6   3   7      866.09      906.03     13.34 o 
   7   3   7      543.29      555.70     10.82 o 
   8   3   7       97.12      101.91      7.48 o 
   9   3   7      207.32      195.44      9.89 o 
  10   3   7     1221.35     1226.55     24.03 o 
  -9   4   7      178.72      182.45     13.20 o 
  -8   4   7      502.47      488.55     17.37 o 
  -7   4   7        6.30        2.24      5.73 o 
  -6   4   7      136.15      119.07      7.29 o 
  -5   4   7      167.73      163.75      6.94 o 
  -4   4   7     1471.15     1435.36     15.77 o 
  -3   4   7      174.56      179.12      5.79 o 
  -2   4   7      193.01      218.53      5.54 o 
  -1   4   7      584.27      573.63      8.30 o 
   0   4   7     5639.92     5217.99     34.80 o 
   1   4   7     6125.18     5997.57     39.08 o 
   2   4   7     1602.48     1627.85     15.05 o 
   3   4   7     8783.27     8612.51     66.30 o 
   4   4   7      198.03      174.64      5.98 o 
   5   4   7       26.51       34.10      4.30 o 
   6   4   7       31.26       16.12      4.16 o 
   7   4   7      567.18      590.18     11.06 o 
   8   4   7      723.31      703.15     15.04 o 
   9   4   7        6.80        7.32      7.14 o 
  10   4   7      260.80      254.08     16.37 o 
  -9   5   7     1158.85     1282.17     38.80 o 
  -8   5   7       38.48       35.52      8.57 o 
  -7   5   7       44.46       48.06      6.84 o 
  -6   5   7      427.68      428.68     13.02 o 
  -5   5   7      639.43      609.85     11.21 o 
  -4   5   7      477.89      479.74      9.47 o 
  -3   5   7     1032.84     1010.05     11.96 o 
  -2   5   7     1350.02     1230.13     12.85 o 
  -1   5   7      229.63      235.72      5.88 o 
   0   5   7      194.23      166.55      4.94 o 
   1   5   7     1159.04     1097.93     11.59 o 
   2   5   7     1431.26     1445.41     14.64 o 
   3   5   7      280.80      281.93      7.01 o 
   4   5   7      105.15       96.19      4.87 o 
   5   5   7      514.85      501.26      9.47 o 
   6   5   7     2917.84     2938.53     38.83 o 
   7   5   7     1651.62     1593.27     23.31 o 
   8   5   7        9.87       19.14      7.43 o 
   9   5   7      881.22      828.42     27.79 o 
  10   5   7       40.57       43.65      9.57 o 
  -8   6   7     1753.03     1818.16     27.20 o 
  -7   6   7       39.79       39.60      7.42 o 
  -6   6   7       51.28       52.96      6.41 o 
  -5   6   7      465.79      457.93     10.86 o 
  -4   6   7      143.75      162.05      9.24 o 
  -3   6   7     1567.58     1603.37     16.62 o 
  -2   6   7      308.34      314.21      7.47 o 
  -1   6   7     9773.82     9657.63     63.74 o 
   0   6   7     1183.77     1113.84     12.08 o 
   1   6   7      461.07      403.81      6.65 o 
   2   6   7        2.28        2.32      2.79 o 
   3   6   7     2888.10     2828.07     22.79 o 
   4   6   7      306.13      366.77      8.66 o 
   5   6   7      704.18      720.95     10.53 o 
   6   6   7     1079.10     1068.68     14.47 o 
   7   6   7     3220.16     3056.24     34.68 o 
   8   6   7     3209.28     3110.74     48.44 o 
   9   6   7      191.54      197.65     11.97 o 
  10   6   7      659.76      691.16     27.54 o 
  -8   7   7       27.72       22.10      9.60 o 
  -7   7   7      649.13      652.40     21.55 o 
  -6   7   7        0.53        2.88      6.02 o 
  -5   7   7       99.86       95.87      7.24 o 
  -4   7   7      727.51      705.37     12.60 o 
  -3   7   7      604.32      597.78      9.70 o 
  -2   7   7     8539.73     8522.13     57.98 o 
  -1   7   7     4035.93     4004.78     30.43 o 
   0   7   7      115.88      100.77      4.65 o 
   1   7   7     1293.06     1265.15     12.88 o 
   2   7   7      250.25      232.63      6.45 o 
   3   7   7     1684.84     1710.23     18.82 o 
   4   7   7     1383.09     1376.22     15.33 o 
   5   7   7      306.39      295.01      7.97 o 
   6   7   7        6.18        6.25      4.76 o 
   7   7   7      855.06      852.60     18.17 o 
   8   7   7      248.53      238.98     12.22 o 
   9   7   7      197.39      228.30     14.70 o 
  10   7   7      304.37      325.12     19.49 o 
  -8   8   7       44.11       46.83     13.09 o 
  -7   8   7      123.36      118.60     10.76 o 
  -6   8   7      170.20      168.73     11.14 o 
  -5   8   7       21.69        8.37      6.26 o 
  -4   8   7       79.20       85.08      6.53 o 
  -3   8   7     1381.91     1397.16     17.51 o 
  -2   8   7        7.34       12.40      4.05 o 
  -1   8   7     2795.53     2714.25     27.68 o 
   0   8   7      751.12      689.69     11.98 o 
   1   8   7       12.79       36.33      4.34 o 
   2   8   7      885.96      830.46     12.91 o 
   3   8   7     2449.82     2400.02     26.68 o 
   4   8   7     1814.45     1862.87     23.17 o 
   5   8   7      168.17      167.22      6.90 o 
   6   8   7      892.89      903.32     18.40 o 
   7   8   7      228.87      229.24     10.64 o 
   8   8   7      315.83      304.05     14.40 o 
   9   8   7        4.23        7.80      8.93 o 
  10   8   7      245.66      250.72     22.90 o 
  -7   9   7      195.49      203.74     12.81 o 
  -6   9   7       80.74       69.22      9.45 o 
  -5   9   7     1483.11     1516.82     23.91 o 
  -4   9   7       88.97       88.96      7.45 o 
  -3   9   7      208.35      197.31      8.21 o 
  -2   9   7      706.36      705.53     12.28 o 
  -1   9   7        1.27        0.31      4.29 o 
   0   9   7     1355.69     1321.97     18.50 o 
   1   9   7       18.04       24.27      4.32 o 
   2   9   7        3.47       -3.98      3.98 o 
   3   9   7     3740.93     3699.96     49.74 o 
   4   9   7      217.56      211.50      8.16 o 
   5   9   7       15.90       14.66      4.93 o 
   6   9   7     1336.75     1301.66     19.33 o 
   7   9   7      180.91      170.01      9.51 o 
   8   9   7      252.17      254.70     13.19 o 
   9   9   7       99.74      112.22     17.63 o 
  10   9   7      512.40      524.47     28.97 o 
  -7  10   7      191.90      219.88     28.23 o 
  -6  10   7      679.45      645.81     18.72 o 
  -5  10   7      363.50      389.28     14.87 o 
  -4  10   7     1043.01     1059.64     20.60 o 
  -3  10   7      463.41      447.78     12.31 o 
  -2  10   7      310.73      314.04      9.75 o 
  -1  10   7       13.26       14.95      5.96 o 
   0  10   7      859.58      847.34     13.57 o 
   1  10   7      175.31      175.46      6.54 o 
   2  10   7      613.25      580.11     10.84 o 
   3  10   7       28.30       35.65      4.99 o 
   4  10   7     2736.69     2695.18     37.39 o 
   5  10   7     1176.09     1156.12     21.85 o 
   6  10   7        1.51       -5.39      5.39 o 
   7  10   7     1116.98     1081.39     20.37 o 
   8  10   7       10.96       -4.49      7.21 o 
   9  10   7      304.37      264.64     16.69 o 
  -6  11   7       15.69       10.33      8.76 o 
  -5  11   7      420.97      426.91     15.42 o 
  -4  11   7      118.58      137.37     10.00 o 
  -3  11   7       46.64       45.01      7.02 o 
  -2  11   7       13.20       14.13      5.88 o 
  -1  11   7      180.17      187.44      8.99 o 
   0  11   7      639.88      657.72     12.54 o 
   1  11   7      180.53      198.54      8.24 o 
   2  11   7      283.75      286.84      9.22 o 
   3  11   7      504.07      500.54     12.57 o 
   4  11   7        0.73        5.88      5.55 o 
   5  11   7     1445.05     1431.29     25.81 o 
   6  11   7      335.26      322.88     13.10 o 
   7  11   7        5.76        2.30     10.33 o 
   8  11   7        0.81        1.87      6.96 o 
   9  11   7       83.83       88.72     10.92 o 
  -5  12   7       22.65       19.72      9.97 o 
  -4  12   7      777.40      821.68     19.40 o 
  -3  12   7       44.96       43.67      7.95 o 
  -2  12   7      301.90      299.66     12.47 o 
  -1  12   7      361.50      351.35     12.36 o 
   0  12   7      867.04      920.83     17.25 o 
   1  12   7     2418.56     2259.47     25.87 o 
   2  12   7      250.78      250.65      9.51 o 
   3  12   7     1884.71     1879.25     24.39 o 
   4  12   7        7.92       10.76     12.00 o 
   5  12   7       52.67       54.40      7.14 o 
   6  12   7        3.60        6.73      6.69 o 
   7  12   7      162.28      146.79     11.11 o 
   8  12   7       42.29       31.88      8.49 o 
   9  12   7     1053.25     1055.28     75.55 o 
  -5  13   7        1.32       -7.50     23.86 o 
  -4  13   7       77.76       70.29      9.53 o 
  -3  13   7     1141.57     1162.25     20.65 o 
  -2  13   7      248.59      248.71     10.86 o 
  -1  13   7       67.80       67.11      7.29 o 
   0  13   7       52.03       61.56      7.67 o 
   1  13   7      121.95      116.75      7.30 o 
   2  13   7      754.81      697.21     14.46 o 
   3  13   7      359.85      356.13     11.14 o 
   4  13   7      156.92      153.76     14.24 o 
   5  13   7      686.92      699.92     18.24 o 
   6  13   7       53.26       49.77      8.28 o 
   7  13   7      362.79      381.46     23.49 o 
   8  13   7        2.75       16.22      8.64 o 
  -4  14   7      155.49      131.01     13.76 o 
  -3  14   7        3.54       -0.61      8.27 o 
  -2  14   7      135.77      143.55     10.42 o 
  -1  14   7      792.87      808.90     17.90 o 
   0  14   7       31.28       18.84      9.91 o 
   1  14   7      182.82      196.36     13.70 o 
   2  14   7        6.94        3.51      7.81 o 
   3  14   7      104.86      131.92      9.58 o 
   4  14   7       98.43      100.69      9.23 o 
   5  14   7       29.47       35.28     10.62 o 
   6  14   7      964.56      974.39     33.88 o 
   7  14   7      354.11      364.62     18.73 o 
  -3  15   7      193.72      197.59     13.96 o 
  -2  15   7       13.75       14.61      9.90 o 
  -1  15   7      195.38      171.96     15.29 o 
   0  15   7      330.91      360.20     17.49 o 
   1  15   7      186.10      210.20     13.70 o 
   2  15   7      123.17      115.12     10.35 o 
   3  15   7       29.24       27.71      7.55 o 
   4  15   7       34.07       25.33     15.33 o 
   5  15   7        6.05       18.40      8.86 o 
   6  15   7       22.39       25.26     12.14 o 
  -1  16   7       56.85       62.24     11.78 o 
   0  16   7      175.70      144.98     16.97 o 
   1  16   7       29.45        5.42     20.97 o 
   2  16   7      193.48      185.41     21.47 o 
   3  16   7        2.82       11.11      9.85 o 
   4  16   7      147.46      143.91     14.41 o 
   5  16   7       14.32       14.82     23.13 o 
  -4 -11   8       64.91       64.71     18.53 o 
  -3 -11   8       30.71       20.25     12.66 o 
  -2 -11   8      695.13      656.84     23.46 o 
  -1 -11   8     1282.99     1270.40     50.50 o 
   0 -11   8       83.24       83.78     13.38 o 
   1 -11   8      205.35      216.94     16.83 o 
   2 -11   8     1247.39     1237.75     36.26 o 
  -5 -10   8        3.76        3.50     14.63 o 
  -4 -10   8      150.55      161.93     27.77 o 
  -3 -10   8       58.01       63.33      9.07 o 
  -2 -10   8     1767.57     1735.65     34.80 o 
  -1 -10   8        0.21        4.80     11.95 o 
   0 -10   8      874.87      913.34     25.90 o 
   1 -10   8     1422.45     1393.63     32.05 o 
   2 -10   8      152.63      188.71     17.75 o 
   3 -10   8      284.99      261.98     20.46 o 
   4 -10   8      656.16      654.98     47.35 o 
  -6  -9   8        5.94       20.17     14.07 o 
  -5  -9   8       33.72       36.03      9.94 o 
  -4  -9   8      606.53      630.46     21.28 o 
  -3  -9   8       15.44        8.13     13.74 o 
  -2  -9   8      275.90      293.22     15.65 o 
  -1  -9   8      861.30      852.87     23.46 o 
   0  -9   8        2.30        9.42      8.70 o 
   1  -9   8      294.29      303.50     16.84 o 
   2  -9   8      548.15      536.88     23.94 o 
   3  -9   8        1.43        4.89     13.54 o 
   4  -9   8       82.27       97.00     13.23 o 
   5  -9   8       23.64       19.02      9.01 o 
  -7  -8   8      234.52      256.64     37.23 o 
  -6  -8   8      730.68      723.17     28.94 o 
  -5  -8   8      136.11      142.51     12.88 o 
  -4  -8   8      162.35      194.14     13.45 o 
  -3  -8   8     2779.02     2755.46     65.29 o 
  -2  -8   8      306.99      328.73     16.02 o 
  -1  -8   8      256.96      258.47     19.51 o 
   0  -8   8       27.59       21.25      8.56 o 
   1  -8   8      419.33      461.11     28.75 o 
   2  -8   8       14.54       28.71      8.53 o 
   3  -8   8        0.60       -7.04      7.93 o 
   4  -8   8       42.24       61.53      9.22 o 
   5  -8   8      628.10      626.72     28.26 o 
   6  -8   8      447.97      504.68     24.49 o 
  -7  -7   8      498.56      559.05     21.56 o 
  -6  -7   8       28.95       37.01      9.25 o 
  -5  -7   8     1612.02     1611.68     37.23 o 
  -4  -7   8      652.99      597.75     20.24 o 
  -3  -7   8      444.29      453.90     33.98 o 
  -2  -7   8     3329.41     3268.67     47.40 o 
  -1  -7   8      157.31      166.97     11.55 o 
   0  -7   8      140.95      152.11      9.06 o 
   1  -7   8      206.52      220.72     15.73 o 
   2  -7   8     1180.57     1155.93     21.82 o 
   3  -7   8      131.17      129.80      9.78 o 
   4  -7   8        2.23       -2.89      5.36 o 
   5  -7   8      101.61      114.30      9.02 o 
   6  -7   8      541.49      536.67     16.67 o 
  -8  -6   8        7.05       -9.37     11.01 o 
  -7  -6   8      444.01      484.27     34.06 o 
  -6  -6   8        1.76        9.44      7.27 o 
  -5  -6   8     1931.98     1883.06     28.19 o 
  -4  -6   8      123.50      148.45      9.63 o 
  -3  -6   8     1061.33     1039.16     18.28 o 
  -2  -6   8      846.97      859.06     14.97 o 
  -1  -6   8      559.46      590.49     12.34 o 
   0  -6   8        1.64       -4.35      4.35 o 
   1  -6   8     1368.19     1370.85     21.39 o 
   2  -6   8     3247.26     3259.60     35.74 o 
   3  -6   8      592.33      609.42     13.52 o 
   4  -6   8     1825.36     1908.75     23.18 o 
   5  -6   8      694.00      708.56     15.44 o 
   6  -6   8       48.49       53.49      7.67 o 
   7  -6   8        0.93        9.52      8.05 o 
  -8  -5   8       16.72       16.36     18.38 o 
  -7  -5   8      453.38      456.62     18.81 o 
  -6  -5   8      215.44      213.96     10.41 o 
  -5  -5   8       19.42       26.67      5.90 o 
  -4  -5   8      262.49      266.61      8.11 o 
  -3  -5   8      119.51      129.03      7.91 o 
  -2  -5   8     1406.65     1395.21     17.86 o 
  -1  -5   8      677.23      736.57     15.51 o 
   0  -5   8       39.00       39.59      5.20 o 
   1  -5   8      459.71      523.35     10.23 o 
   2  -5   8      720.10      729.55     12.96 o 
   3  -5   8     3581.88     3584.99     36.46 o 
   4  -5   8        0.83        0.25      5.21 o 
   5  -5   8       71.05       76.18      7.30 o 
   6  -5   8      493.79      462.26     14.89 o 
   7  -5   8      178.30      191.65     14.07 o 
   8  -5   8      622.71      614.79     25.72 o 
  -8  -4   8       58.00       68.12      9.56 o 
  -7  -4   8     1061.20     1012.44     19.00 o 
  -6  -4   8     1861.50     1849.95     24.94 o 
  -5  -4   8       70.18       92.74      6.46 o 
  -4  -4   8        4.31        4.80      3.97 o 
  -3  -4   8      192.48      186.34      6.52 o 
  -2  -4   8     1239.76     1206.10     14.28 o 
  -1  -4   8       20.84       22.37      3.52 o 
   0  -4   8      480.74      486.76      9.64 o 
   1  -4   8       95.42      113.61      5.88 o 
   2  -4   8     2748.22     2740.18     31.27 o 
   3  -4   8        6.38       -3.37      4.63 o 
   4  -4   8      978.35      907.30     16.06 o 
   5  -4   8      339.25      333.79     10.06 o 
   6  -4   8      651.20      629.68     15.06 o 
   7  -4   8       56.82       50.70      7.79 o 
   8  -4   8      230.76      214.04     12.08 o 
  -9  -3   8       13.74        1.08     28.19 o 
  -8  -3   8      818.62      808.83     24.23 o 
  -7  -3   8        9.95        6.66      7.05 o 
  -6  -3   8     2065.50     2026.64     26.75 o 
  -5  -3   8     3077.08     3061.28     29.43 o 
  -4  -3   8      513.46      494.92     12.01 o 
  -3  -3   8      193.16      201.78      6.94 o 
  -2  -3   8      200.28      234.85      7.47 o 
  -1  -3   8     4322.82     4303.09     33.37 o 
   0  -3   8      358.02      372.16      8.80 o 
   1  -3   8      197.24      220.30      6.67 o 
   2  -3   8      122.87      134.01      6.35 o 
   3  -3   8     2219.73     2265.11     24.09 o 
   4  -3   8        6.37       12.81      4.45 o 
   5  -3   8      234.80      232.41      9.26 o 
   6  -3   8      122.43      124.84      8.51 o 
   7  -3   8      416.78      415.36     16.70 o 
   8  -3   8      714.70      697.67     17.94 o 
   9  -3   8       31.98       37.16     11.59 o 
  -9  -2   8        3.73        1.02     11.47 o 
  -8  -2   8       29.58       19.11      8.84 o 
  -7  -2   8      134.78      129.37      9.29 o 
  -6  -2   8       55.75       38.88      6.35 o 
  -5  -2   8       24.05       28.84      5.93 o 
  -4  -2   8      261.85      255.44      7.53 o 
  -3  -2   8      331.15      326.49      8.99 o 
  -2  -2   8     4255.11     4207.80     35.06 o 
  -1  -2   8      200.07      204.88      6.07 o 
   0  -2   8       80.82       60.33      4.28 o 
   1  -2   8     1005.25     1017.75     13.26 o 
   2  -2   8      780.91      810.21     11.15 o 
   3  -2   8       20.04       25.31      4.79 o 
   4  -2   8      104.29       99.41      5.69 o 
   5  -2   8     1390.48     1345.68     18.89 o 
   6  -2   8      459.74      440.91     11.93 o 
   7  -2   8      403.61      405.86     13.51 o 
   8  -2   8      150.62      158.28     10.71 o 
   9  -2   8      379.05      377.46     15.27 o 
  -9  -1   8      627.45      634.25     26.05 o 
  -8  -1   8      567.12      581.85     27.65 o 
  -7  -1   8      167.37      144.80     10.50 o 
  -6  -1   8       66.80       79.98      7.55 o 
  -5  -1   8       98.25      127.44      6.66 o 
  -4  -1   8      143.56      290.26     24.94 o 
  -3  -1   8        0.19       -4.58      4.58 o 
  -2  -1   8        9.88       18.83      4.10 o 
  -1  -1   8     5075.11     5004.68     37.47 o 
   0  -1   8      790.65      722.12     10.30 o 
   1  -1   8      890.83      884.60     12.04 o 
   2  -1   8     3864.24     3894.09     30.79 o 
   3  -1   8     1870.01     1892.05     20.98 o 
   4  -1   8      108.36      109.09      5.86 o 
   5  -1   8      206.37      227.12      8.23 o 
   6  -1   8     2420.69     2459.99     26.80 o 
   7  -1   8      511.41      554.92     14.31 o 
   8  -1   8      295.92      292.72     11.45 o 
   9  -1   8      462.29      441.17     17.95 o 
  -9   0   8      216.96      208.32     18.30 o 
  -8   0   8      299.12      277.91     15.55 o 
  -7   0   8        3.27       -1.13      9.19 o 
  -6   0   8      188.02      180.33      9.67 o 
  -5   0   8     1722.21     1703.96     19.09 o 
  -4   0   8       10.05        9.35      3.83 o 
  -3   0   8      414.80      371.76      9.58 o 
  -2   0   8        3.15       14.85      3.81 o 
  -1   0   8     3262.98     3299.33     26.40 o 
   0   0   8     1903.99     1740.65     15.14 o 
   1   0   8      527.84      515.63      7.24 o 
   2   0   8      580.34      622.35      8.38 o 
   3   0   8       48.69       49.27      4.02 o 
   4   0   8      816.60      807.49     11.03 o 
   5   0   8      303.71      293.40      8.37 o 
   6   0   8     4163.03     4120.29     35.70 o 
   7   0   8      301.66      307.26     10.55 o 
   8   0   8        4.80       -3.95      5.98 o 
   9   0   8        1.09        7.77      7.02 o 
  10   0   8       59.75       58.75     15.34 o 
  -9   1   8      119.97      128.39     12.65 o 
  -8   1   8      595.26      613.74     32.24 o 
  -7   1   8      367.20      381.94     15.74 o 
  -6   1   8      254.75      256.86     11.15 o 
  -5   1   8      246.67      216.08      8.02 o 
  -4   1   8     1151.99     1142.06     12.98 o 
  -3   1   8       11.16       25.10      3.38 o 
  -2   1   8     1839.03     1780.04     15.65 o 
  -1   1   8       75.28      107.31      4.02 o 
   0   1   8     1067.51     1043.01     12.13 o 
   1   1   8     1127.34     1128.16     10.57 o 
   2   1   8       26.44       34.05      3.21 o 
   3   1   8      188.31      191.07      6.15 o 
   4   1   8     2073.77     2073.13     20.90 o 
   5   1   8     2363.79     2253.38     20.99 o 
   6   1   8     2103.85     2049.55     20.79 o 
   7   1   8     5877.12     5860.19     47.31 o 
   8   1   8       11.47       12.37      6.21 o 
   9   1   8        3.06       -2.15      6.47 o 
  10   1   8      431.98      433.25     15.73 o 
  -9   2   8       59.37       49.30     11.83 o 
  -8   2   8      474.32      512.67     18.03 o 
  -7   2   8       87.72      102.95      9.86 o 
  -6   2   8      677.78      707.59     14.99 o 
  -5   2   8     1103.30     1122.83     15.41 o 
  -4   2   8       32.11       36.39      4.20 o 
  -3   2   8     2334.31     2389.93     19.76 o 
  -2   2   8     1826.22     1878.67     15.50 o 
  -1   2   8      104.19      140.60      4.72 o 
   0   2   8      294.35      276.90      6.09 o 
   1   2   8       28.52       38.41      3.01 o 
   2   2   8     7326.44     7750.03     51.90 o 
   3   2   8      144.15      159.04      5.87 o 
   4   2   8      526.38      532.22      9.34 o 
   5   2   8       46.02       48.09      4.48 o 
   6   2   8      436.13      454.57     10.24 o 
   7   2   8        1.91        3.19      4.83 o 
   8   2   8      355.27      340.93     10.89 o 
   9   2   8       37.70       29.65      7.05 o 
  10   2   8      694.09      756.46     20.43 o 
  -9   3   8       59.94       54.68     11.05 o 
  -8   3   8        4.61       -6.01      8.19 o 
  -7   3   8      270.26      265.49     11.53 o 
  -6   3   8      471.48      474.18     12.30 o 
  -5   3   8       43.51       44.39      5.45 o 
  -4   3   8     1896.25     1921.28     19.03 o 
  -3   3   8      124.23      125.22      5.11 o 
  -2   3   8     2000.76     1986.14     17.15 o 
  -1   3   8      524.29      490.69      7.73 o 
   0   3   8       61.85       80.81      3.70 o 
   1   3   8      580.65      513.98      7.68 o 
   2   3   8      420.12      475.89      7.64 o 
   3   3   8     9235.86     9208.68     61.40 o 
   4   3   8        4.78        6.70      3.57 o 
   5   3   8      414.76      380.11      8.93 o 
   6   3   8      157.15      158.52      7.12 o 
   7   3   8       84.45       98.23      6.53 o 
   8   3   8        3.34        5.10      5.42 o 
   9   3   8      104.95      107.08      7.92 o 
  10   3   8      450.52      486.16     17.05 o 
  -9   4   8       25.36       25.49     10.46 o 
  -8   4   8       87.00      104.80     10.46 o 
  -7   4   8       51.73       62.12      8.26 o 
  -6   4   8      472.68      474.98     11.66 o 
  -5   4   8      123.25      100.42      6.55 o 
  -4   4   8       12.13        6.81      4.20 o 
  -3   4   8     1499.81     1530.18     15.35 o 
  -2   4   8      275.28      263.98      6.54 o 
  -1   4   8      781.69      769.34      9.68 o 
   0   4   8       42.55       41.24      3.53 o 
   1   4   8      674.59      696.69      9.05 o 
   2   4   8     4015.75     4025.69     30.01 o 
   3   4   8       50.67       53.46      4.14 o 
   4   4   8     1383.27     1358.06     15.42 o 
   5   4   8      290.37      273.38      8.04 o 
   6   4   8      154.21      143.57      7.30 o 
   7   4   8       83.47       89.34      6.40 o 
   8   4   8      500.07      563.48     13.00 o 
   9   4   8      321.61      314.43     13.63 o 
  10   4   8       11.22       11.04      8.52 o 
  -8   5   8      842.79      891.69     19.32 o 
  -7   5   8      348.84      348.89     11.62 o 
  -6   5   8       34.48       46.38      6.37 o 
  -5   5   8     3197.81     3145.22     28.02 o 
  -4   5   8       20.20       20.56      4.31 o 
  -3   5   8       16.94       19.45      3.84 o 
  -2   5   8       19.52        8.33      3.46 o 
  -1   5   8     1341.13     1381.37     13.71 o 
   0   5   8       67.34       65.47      3.93 o 
   1   5   8     1678.98     1625.18     15.58 o 
   2   5   8      897.61      899.53     11.67 o 
   3   5   8     6022.62     6012.93     44.56 o 
   4   5   8     2473.90     2476.85     22.79 o 
   5   5   8       18.25       16.32      4.23 o 
   6   5   8      405.97      420.98      9.80 o 
   7   5   8     2512.72     2442.57     26.81 o 
   8   5   8      957.34      888.97     18.40 o 
   9   5   8       46.52       44.68      9.20 o 
  10   5   8      934.45      987.55     28.95 o 
  -8   6   8      466.97      486.28     19.99 o 
  -7   6   8      189.09      174.76     10.07 o 
  -6   6   8        9.75       17.77      6.03 o 
  -5   6   8        0.27        2.88      4.86 o 
  -4   6   8       61.61       65.74      5.24 o 
  -3   6   8     1119.21     1159.10     13.54 o 
  -2   6   8     1592.22     1616.76     16.65 o 
  -1   6   8     2588.98     2458.45     21.27 o 
   0   6   8      563.22      565.18      8.87 o 
   1   6   8       65.95       58.64      3.68 o 
   2   6   8       10.61       18.66      3.54 o 
   3   6   8      303.93      281.55     10.07 o 
   4   6   8     3319.34     3305.36     28.21 o 
   5   6   8        2.07       -0.18      3.59 o 
   6   6   8        3.86       -2.74      4.72 o 
   7   6   8      322.49      320.22     11.80 o 
   8   6   8       30.63       18.58      7.51 o 
   9   6   8      213.12      215.33     16.18 o 
  10   6   8       47.56       40.20      9.79 o 
  -8   7   8        1.66        9.77     10.72 o 
  -7   7   8      168.47      185.61     11.16 o 
  -6   7   8      206.96      202.29     10.00 o 
  -5   7   8       52.18       59.38      6.54 o 
  -4   7   8       34.69       12.41      4.86 o 
  -3   7   8        0.62        1.36      3.88 o 
  -2   7   8      944.07      944.36     12.44 o 
  -1   7   8     2394.31     2364.95     21.02 o 
   0   7   8     1823.95     1705.23     16.49 o 
   1   7   8      194.84      193.39      7.57 o 
   2   7   8     1292.80     1243.72     13.49 o 
   3   7   8      645.83      654.28      9.79 o 
   4   7   8        7.59        4.12      3.89 o 
   5   7   8     1312.91     1273.22     15.65 o 
   6   7   8      970.67      955.41     16.12 o 
   7   7   8      449.65      463.08     14.60 o 
   8   7   8      760.88      790.32     19.06 o 
   9   7   8      307.34      314.38     14.64 o 
  10   7   8       60.58       82.23     10.59 o 
  -7   8   8      193.59      199.09     12.80 o 
  -6   8   8       50.45       34.32      8.67 o 
  -5   8   8      605.23      590.75     14.47 o 
  -4   8   8       93.16       95.45      6.70 o 
  -3   8   8        4.57        7.15      4.75 o 
  -2   8   8       92.09       76.57      5.33 o 
  -1   8   8      354.62      346.56      9.50 o 
   0   8   8      360.39      352.53      8.36 o 
   1   8   8     1511.84     1439.59     14.78 o 
   2   8   8      352.03      350.84      8.08 o 
   3   8   8        6.42        4.89      3.76 o 
   4   8   8        4.02        6.34      4.45 o 
   5   8   8      288.52      294.31      9.65 o 
   6   8   8     1634.58     1623.68     21.24 o 
   7   8   8      133.29      144.10      9.77 o 
   8   8   8       17.59       18.54      8.38 o 
   9   8   8      361.14      338.00     19.30 o 
  10   8   8       29.92       23.08     11.97 o 
  -7   9   8        8.31       13.68      8.99 o 
  -6   9   8      135.91      138.61     10.89 o 
  -5   9   8      383.50      414.31     16.60 o 
  -4   9   8     1892.58     1852.77     24.33 o 
  -3   9   8        2.86       -0.32      5.37 o 
  -2   9   8      634.25      622.60     12.08 o 
  -1   9   8      600.63      570.13     11.22 o 
   0   9   8      715.78      702.61     11.86 o 
   1   9   8       69.62       60.54      5.00 o 
   2   9   8      174.02      165.27      7.18 o 
   3   9   8       31.84       23.37      4.74 o 
   4   9   8        5.91        7.98      4.64 o 
   5   9   8      346.55      360.78     10.86 o 
   6   9   8      136.62      139.20      8.73 o 
   7   9   8     3295.73     3329.13     40.71 o 
   8   9   8      229.68      232.11     13.34 o 
   9   9   8        0.49        6.87      8.35 o 
  10   9   8        6.52      -10.75     10.75 o 
  -7  10   8      101.46       71.57     26.03 o 
  -6  10   8      298.19      299.38     14.88 o 
  -5  10   8      368.92      357.29     14.90 o 
  -4  10   8        9.06       19.71      7.64 o 
  -3  10   8      489.98      491.63     13.37 o 
  -2  10   8       10.49        6.64      5.25 o 
  -1  10   8      478.19      488.82     12.59 o 
   0  10   8        9.76       20.66      5.27 o 
   1  10   8     1503.57     1477.31     18.49 o 
   2  10   8      933.46      914.18     14.02 o 
   3  10   8      431.66      434.89     11.06 o 
   4  10   8        2.79        3.37      4.68 o 
   5  10   8      217.32      220.57     16.84 o 
   6  10   8     1675.42     1679.66     24.90 o 
   7  10   8      116.99      116.17      8.43 o 
   8  10   8      848.01      850.97     21.87 o 
   9  10   8      153.03      167.53     14.74 o 
  -6  11   8      255.65      302.77     37.28 o 
  -5  11   8      865.01      864.51     20.48 o 
  -4  11   8      957.84      957.36     20.38 o 
  -3  11   8      555.81      527.30     13.92 o 
  -2  11   8       24.14       20.82      6.27 o 
  -1  11   8      634.83      621.52     14.57 o 
   0  11   8       62.88       69.83      6.69 o 
   1  11   8      374.92      375.54     10.00 o 
   2  11   8      140.41      145.26      6.97 o 
   3  11   8     1349.87     1304.40     19.92 o 
   4  11   8      102.12      100.00      8.40 o 
   5  11   8      241.77      238.03     11.51 o 
   6  11   8       46.61       37.98      8.01 o 
   7  11   8        9.52        3.05      7.30 o 
   8  11   8        2.64        0.82      9.48 o 
   9  11   8        0.09       -3.22     10.75 o 
  -5  12   8       59.40       63.07     11.25 o 
  -4  12   8       37.14       28.48     13.48 o 
  -3  12   8     1050.92     1045.04     20.85 o 
  -2  12   8       10.68       -1.07      7.60 o 
  -1  12   8       74.91       71.91      8.03 o 
   0  12   8      185.91      162.09     10.53 o 
   1  12   8        3.43        6.25      5.90 o 
   2  12   8      421.08      401.17     12.39 o 
   3  12   8       84.08       85.26      7.26 o 
   4  12   8     1329.53     1318.39     25.28 o 
   5  12   8       56.55       64.70      7.96 o 
   6  12   8        9.37       10.68      6.93 o 
   7  12   8        7.09        4.39      7.52 o 
   8  12   8      551.34      605.81     18.61 o 
   9  12   8      100.28      128.32     26.03 o 
  -4  13   8      146.75      161.93     13.13 o 
  -3  13   8        0.43        0.99      7.57 o 
  -2  13   8      716.33      752.77     16.76 o 
  -1  13   8      384.84      384.87     23.92 o 
   0  13   8      226.00      239.27     11.59 o 
   1  13   8       22.84       18.66      5.96 o 
   2  13   8      842.61      820.23     14.98 o 
   3  13   8     1008.46     1049.05     18.15 o 
   4  13   8      610.43      615.23     15.25 o 
   5  13   8       69.80       81.06      8.26 o 
   6  13   8      116.53      111.65      9.38 o 
   7  13   8      191.22      194.79     11.66 o 
   8  13   8      244.65      286.81     20.24 o 
  -4  14   8       83.29       84.84     17.38 o 
  -3  14   8       64.48       69.07      9.21 o 
  -2  14   8       49.81       37.38      8.84 o 
  -1  14   8      659.23      659.74     16.46 o 
   0  14   8        4.21       14.72      8.15 o 
   1  14   8        6.29       -3.76      7.28 o 
   2  14   8       17.74       21.28      7.02 o 
   3  14   8       65.53       70.83      8.53 o 
   4  14   8      727.76      719.36     15.53 o 
   5  14   8       17.47       12.98      7.62 o 
   6  14   8       21.28        8.35     10.83 o 
   7  14   8      128.60      128.68     11.35 o 
  -2  15   8      280.08      300.81     13.86 o 
  -1  15   8       91.19       67.57      9.68 o 
   0  15   8     1088.01     1113.91     20.06 o 
   1  15   8       11.83        1.32     10.29 o 
   2  15   8        5.43       15.86      9.18 o 
   3  15   8       10.33        9.98      7.25 o 
   4  15   8       58.91       70.50     10.23 o 
   5  15   8      821.38      845.00     20.96 o 
   6  15   8        7.83        3.31     11.66 o 
  -1  16   8      477.61      474.24     28.20 o 
   0  16   8       21.18       24.43     11.06 o 
   1  16   8      505.22      486.92     35.28 o 
   2  16   8       61.94       68.30     13.98 o 
   3  16   8       14.87       12.44      8.94 o 
   4  16   8        1.63        0.46     11.97 o 
   5  16   8       89.49       99.40     27.83 o 
  -4 -10   9      222.39      229.83     24.79 o 
  -3 -10   9      345.52      320.32     26.96 o 
  -2 -10   9       29.75       48.41     11.53 o 
  -1 -10   9      102.51       98.01     12.88 o 
   0 -10   9       65.73       62.44     12.35 o 
   1 -10   9      112.11      110.69     16.15 o 
   2 -10   9     1564.95     1545.37     40.22 o 
  -5  -9   9       60.31       48.66     28.74 o 
  -4  -9   9       36.36       48.48     10.30 o 
  -3  -9   9     1376.75     1390.05     32.05 o 
  -2  -9   9      194.54      202.06     14.70 o 
  -1  -9   9      506.42      513.32     20.29 o 
   0  -9   9       42.82       42.14     10.82 o 
   1  -9   9       15.35       15.93     11.67 o 
   2  -9   9       86.94       82.22     14.42 o 
   3  -9   9      163.33      160.91     20.44 o 
   4  -9   9      308.24      287.80     25.30 o 
  -6  -8   9        5.59        1.88     14.72 o 
  -5  -8   9       49.78       48.52     10.73 o 
  -4  -8   9       16.42       19.27      9.11 o 
  -3  -8   9      184.93      187.31     24.04 o 
  -2  -8   9     1427.86     1409.21     29.99 o 
  -1  -8   9       52.49       63.15     13.54 o 
   0  -8   9       97.60      123.17     12.23 o 
   1  -8   9       33.67       36.40     11.22 o 
   2  -8   9      259.95      278.93     19.09 o 
   3  -8   9      216.92      227.87     15.26 o 
   4  -8   9      169.62      197.46     18.26 o 
   5  -8   9      119.46      140.97     13.99 o 
  -7  -7   9      129.07      145.31     32.17 o 
  -6  -7   9      229.65      228.52     16.74 o 
  -5  -7   9      107.37       95.14     12.37 o 
  -4  -7   9       47.08       47.54     10.21 o 
  -3  -7   9      347.27      407.10     26.15 o 
  -2  -7   9      666.29      689.22     20.87 o 
  -1  -7   9      109.67      118.17     11.24 o 
   0  -7   9        4.02        7.60      8.14 o 
   1  -7   9       74.10       62.19      8.65 o 
   2  -7   9      458.12      407.35     14.25 o 
   3  -7   9      100.04      123.16     10.06 o 
   4  -7   9      203.61      219.32     14.52 o 
   5  -7   9      602.93      604.61     20.35 o 
   6  -7   9      102.26       89.76     15.19 o 
  -7  -6   9      261.78      246.79     16.68 o 
  -6  -6   9       69.93       64.66      9.86 o 
  -5  -6   9      405.87      419.51     14.64 o 
  -4  -6   9      203.97      211.89     13.56 o 
  -3  -6   9       21.76       18.86      6.73 o 
  -2  -6   9      563.42      614.09     14.59 o 
  -1  -6   9      686.90      711.04     18.06 o 
   0  -6   9      974.60     1023.56     17.18 o 
   1  -6   9       54.29       52.12      6.73 o 
   2  -6   9      215.47      208.22     15.97 o 
   3  -6   9      918.43      945.50     30.57 o 
   4  -6   9        9.19       20.69      6.78 o 
   5  -6   9      471.79      480.74     15.11 o 
   6  -6   9      276.47      277.18     12.96 o 
   7  -6   9      540.55      560.44     30.74 o 
  -8  -5   9      134.62      156.52     18.80 o 
  -7  -5   9        2.43       -0.40      7.46 o 
  -6  -5   9     2229.72     2199.69     30.56 o 
  -5  -5   9      199.25      195.66      9.05 o 
  -4  -5   9     1502.18     1468.63     23.42 o 
  -3  -5   9      221.09      227.97      9.24 o 
  -2  -5   9      107.55      109.84      8.28 o 
  -1  -5   9        2.17       14.99      5.30 o 
   0  -5   9       57.55       58.71      6.77 o 
   1  -5   9      893.21     1039.66     18.45 o 
   2  -5   9      387.32      404.25     16.43 o 
   3  -5   9       82.52       84.33      6.99 o 
   4  -5   9       84.84       84.29      7.85 o 
   5  -5   9      101.64       96.30      8.69 o 
   6  -5   9       11.41       12.75      7.25 o 
   7  -5   9      357.51      372.69     15.98 o 
  -8  -4   9        0.31       -7.94      7.94 o 
  -7  -4   9      287.40      293.03     13.05 o 
  -6  -4   9       72.07       70.71      7.95 o 
  -5  -4   9     1414.93     1437.84     19.53 o 
  -4  -4   9       99.64      114.70      6.24 o 
  -3  -4   9       51.88       56.66      4.88 o 
  -2  -4   9      213.07      255.53      7.97 o 
  -1  -4   9       24.92       20.90      3.84 o 
   0  -4   9      457.03      497.55     10.52 o 
   1  -4   9       30.27       37.63      5.13 o 
   2  -4   9      531.17      569.08     14.73 o 
   3  -4   9     1331.72     1330.95     26.86 o 
   4  -4   9      229.81      188.48      9.56 o 
   5  -4   9       11.59        5.35      8.67 o 
   6  -4   9      831.15      834.30     27.36 o 
   7  -4   9      348.66      327.07     13.56 o 
   8  -4   9       76.78       68.74     12.11 o 
  -8  -3   9      237.94      214.73     15.44 o 
  -7  -3   9      343.82      349.77     15.07 o 
  -6  -3   9       90.26       96.41      8.21 o 
  -5  -3   9       14.11        6.43      5.36 o 
  -4  -3   9       12.93       14.14      4.53 o 
  -3  -3   9      223.85      240.03      8.01 o 
  -2  -3   9      377.80      378.94      9.52 o 
  -1  -3   9     1292.68     1296.38     16.24 o 
   0  -3   9      409.27      434.05      9.51 o 
   1  -3   9     3033.04     3147.94     34.91 o 
   2  -3   9      494.59      489.61     11.04 o 
   3  -3   9      107.14       95.64      6.45 o 
   4  -3   9      273.07      292.42     13.55 o 
   5  -3   9      150.91      159.19      8.87 o 
   6  -3   9      273.37      268.96     11.23 o 
   7  -3   9       66.19       65.89      8.12 o 
   8  -3   9      454.59      487.15     15.89 o 
  -8  -2   9       77.12      100.32     12.61 o 
  -7  -2   9       99.30       97.40     16.23 o 
  -6  -2   9      429.55      427.38     12.49 o 
  -5  -2   9      257.39      274.65      9.19 o 
  -4  -2   9      110.27      102.25      5.81 o 
  -3  -2   9     1814.01     1752.17     18.35 o 
  -2  -2   9      200.15      234.08      7.50 o 
  -1  -2   9      107.68      117.59      5.48 o 
   0  -2   9      102.04      100.04      5.08 o 
   1  -2   9       36.66       38.10      4.31 o 
   2  -2   9     7524.11     7650.81     66.89 o 
   3  -2   9      620.33      591.69     12.35 o 
   4  -2   9      289.58      293.22     10.81 o 
   5  -2   9       24.90       29.40      5.65 o 
   6  -2   9      122.45      129.07      8.63 o 
   7  -2   9      196.55      217.60     11.13 o 
   8  -2   9        1.26        1.07      7.69 o 
   9  -2   9      171.93      190.21     15.58 o 
  -8  -1   9      442.13      433.61     18.09 o 
  -7  -1   9      111.43      119.25     10.28 o 
  -6  -1   9      345.74      331.06     11.46 o 
  -5  -1   9      245.71      235.81      8.77 o 
  -4  -1   9       22.53       16.47      4.59 o 
  -3  -1   9     1184.78     1166.38     15.22 o 
  -2  -1   9     1937.13     1885.52     21.20 o 
  -1  -1   9      757.25      775.32     15.87 o 
   0  -1   9      196.72      208.34      7.14 o 
   1  -1   9      246.02      219.67      7.40 o 
   2  -1   9       44.55       46.38      4.37 o 
   3  -1   9     1269.74     1279.01     15.86 o 
   4  -1   9      709.63      698.36     12.11 o 
   5  -1   9      534.60      528.44     11.60 o 
   6  -1   9     1296.80     1277.17     18.51 o 
   7  -1   9        3.17        7.75      6.28 o 
   8  -1   9       14.52       15.85      7.26 o 
   9  -1   9       97.92      105.87     13.30 o 
  -8   0   9      485.26      499.64     19.09 o 
  -7   0   9      259.48      264.84     13.33 o 
  -6   0   9       81.24      102.34      8.39 o 
  -5   0   9      267.40      229.92      8.74 o 
  -4   0   9      184.45      169.19      6.86 o 
  -3   0   9      354.31      345.45      8.43 o 
  -2   0   9     3262.42     3189.27     33.68 o 
  -1   0   9     3130.42     3186.41     28.13 o 
   0   0   9     1986.92     1931.33     20.55 o 
   1   0   9        8.52       16.58      3.72 o 
   2   0   9        7.05        3.98      3.40 o 
   3   0   9       23.62       13.73      4.17 o 
   4   0   9     1057.82     1043.61     13.78 o 
   5   0   9     1110.85     1122.59     15.10 o 
   6   0   9      569.97      574.56     12.75 o 
   7   0   9     2426.89     2395.67     29.28 o 
   8   0   9       13.92       13.05      7.08 o 
   9   0   9      115.72      114.71      9.98 o 
  -8   1   9       71.45       83.94     11.71 o 
  -7   1   9      173.81      176.17     10.90 o 
  -6   1   9      485.11      491.16     13.35 o 
  -5   1   9      205.66      190.20      9.03 o 
  -4   1   9      214.98      210.23      8.06 o 
  -3   1   9       39.57       65.82      4.68 o 
  -2   1   9     3930.84     3825.61     29.45 o 
  -1   1   9      245.63      291.86      6.69 o 
   0   1   9      461.75      478.53      7.88 o 
   1   1   9        7.43        3.32      2.74 o 
   2   1   9      744.92      776.66     10.55 o 
   3   1   9      707.63      703.89     10.08 o 
   4   1   9        1.17        2.95      3.48 o 
   5   1   9      708.32      697.74     11.91 o 
   6   1   9      911.83      907.07     14.41 o 
   7   1   9       54.76       66.16      7.29 o 
   8   1   9       73.66       65.54      8.05 o 
   9   1   9        1.82        6.62      8.22 o 
  -8   2   9       68.45       76.86     10.76 o 
  -7   2   9       85.20       94.00      9.38 o 
  -6   2   9      220.47      262.23     10.98 o 
  -5   2   9      357.53      384.59     10.93 o 
  -4   2   9      889.09      893.53     16.13 o 
  -3   2   9      680.19      643.08      9.86 o 
  -2   2   9      322.15      315.80      7.12 o 
  -1   2   9     4084.59     3873.44     29.35 o 
   0   2   9        7.69       19.08      4.01 o 
   1   2   9        0.55        8.72      3.15 o 
   2   2   9       10.50       15.45      3.57 o 
   3   2   9     2869.30     2947.96     25.81 o 
   4   2   9     2438.90     2418.17     24.24 o 
   5   2   9       81.48       69.96      5.54 o 
   6   2   9     1917.02     1825.67     20.80 o 
   7   2   9        2.04        2.84      5.62 o 
   8   2   9       15.16       13.82      6.80 o 
   9   2   9       36.14       28.75      7.98 o 
  10   2   9       27.20       20.19      7.81 o 
  -8   3   9       59.70       54.57     10.47 o 
  -7   3   9       22.11       24.13      7.95 o 
  -6   3   9     2492.93     2513.71     28.28 o 
  -5   3   9       88.16       89.21      6.89 o 
  -4   3   9      381.65      360.48      9.08 o 
  -3   3   9       66.68       69.18      5.02 o 
  -2   3   9      154.92      172.95      6.05 o 
  -1   3   9     1217.82     1212.01     13.27 o 
   0   3   9      808.98      779.54      9.81 o 
   1   3   9     1502.33     1386.41     14.93 o 
   2   3   9       37.90       71.28      4.74 o 
   3   3   9      798.03      839.86     11.34 o 
   4   3   9     1138.93     1155.27     14.49 o 
   5   3   9     1323.17     1274.19     16.15 o 
   6   3   9      382.39      380.26      9.98 o 
   7   3   9      259.75      241.98     10.81 o 
   8   3   9      206.38      215.44      9.88 o 
   9   3   9      116.68      127.24     10.13 o 
  10   3   9      226.34      247.04     14.13 o 
  -8   4   9      155.16      126.08     21.21 o 
  -7   4   9      255.02      297.16     12.49 o 
  -6   4   9       23.68       22.32      6.09 o 
  -5   4   9     6624.25     6275.37     47.35 o 
  -4   4   9      842.31      819.58     12.60 o 
  -3   4   9      353.21      380.05      8.80 o 
  -2   4   9      653.81      635.74      9.61 o 
  -1   4   9      762.92      803.56     10.42 o 
   0   4   9      620.34      570.50      8.30 o 
   1   4   9      166.81      148.81      5.46 o 
   2   4   9     3547.98     3617.54     28.34 o 
   3   4   9      884.23      924.48     12.51 o 
   4   4   9      524.09      560.46      9.88 o 
   5   4   9       10.18        7.86      4.24 o 
   6   4   9     1205.96     1154.36     15.87 o 
   7   4   9      640.01      626.79     17.73 o 
   8   4   9       30.76       25.72      6.35 o 
   9   4   9      247.09      266.30     14.73 o 
  10   4   9     1242.30     1284.34     25.12 o 
  -8   5   9       13.75       21.13      9.00 o 
  -7   5   9       32.25       28.42      7.04 o 
  -6   5   9      432.92      442.22     11.33 o 
  -5   5   9      320.16      290.50      9.50 o 
  -4   5   9     1624.79     1524.14     17.56 o 
  -3   5   9      390.13      385.97      8.87 o 
  -2   5   9       10.10        1.06      3.60 o 
  -1   5   9       35.90       28.91      3.99 o 
   0   5   9      402.48      386.70      7.72 o 
   1   5   9     2275.88     2176.25     19.57 o 
   2   5   9      842.75      869.61     12.04 o 
   3   5   9      648.88      688.40     10.98 o 
   4   5   9      129.18      139.78      6.86 o 
   5   5   9       10.30        6.68      4.22 o 
   6   5   9       16.59        6.75      4.76 o 
   7   5   9      826.74      836.63     20.59 o 
   8   5   9      104.30      112.79      8.80 o 
   9   5   9      198.88      183.62     11.51 o 
  10   5   9      316.70      312.89     18.16 o 
  -8   6   9       11.86       15.47      8.79 o 
  -7   6   9      222.02      253.74     12.35 o 
  -6   6   9      197.75      189.59      9.18 o 
  -5   6   9      257.50      249.82      8.98 o 
  -4   6   9      963.03      935.16     13.81 o 
  -3   6   9        8.12       15.42      4.24 o 
  -2   6   9       30.74       29.89      4.18 o 
  -1   6   9     1825.14     1860.61     17.44 o 
   0   6   9     4968.76     4914.63     36.50 o 
   1   6   9     1323.39     1292.87     14.19 o 
   2   6   9     3256.44     3195.65     27.32 o 
   3   6   9     3088.60     3129.87     27.17 o 
   4   6   9        4.47        4.58      3.98 o 
   5   6   9      145.61      143.37      6.33 o 
   6   6   9       86.62       94.01      6.73 o 
   7   6   9        8.37       21.45      6.58 o 
   8   6   9      116.61      128.22      9.62 o 
   9   6   9      210.01      220.70     16.47 o 
  10   6   9      127.20      122.20     12.02 o 
  -7   7   9       93.53       97.23      9.41 o 
  -6   7   9      106.70       89.39      8.46 o 
  -5   7   9        0.36        6.60      5.85 o 
  -4   7   9      148.15      139.05      6.72 o 
  -3   7   9      782.42      766.70     11.69 o 
  -2   7   9      291.60      253.64      7.57 o 
  -1   7   9     1721.66     1702.61     17.47 o 
   0   7   9       25.40       12.56      4.00 o 
   1   7   9     2884.91     2890.54     23.13 o 
   2   7   9     2352.59     2318.81     21.87 o 
   3   7   9      450.36      448.33      9.96 o 
   4   7   9      778.27      770.32     11.36 o 
   5   7   9       35.40       21.65      4.75 o 
   6   7   9     1957.46     1898.98     23.75 o 
   7   7   9        2.25       10.02      7.18 o 
   8   7   9      165.26      144.08     10.93 o 
   9   7   9       56.75       53.29     13.11 o 
  10   7   9      434.14      476.92     21.14 o 
  -7   8   9       79.50       64.27     10.49 o 
  -6   8   9      140.73      136.96     10.34 o 
  -5   8   9     1233.12     1149.69     18.43 o 
  -4   8   9      806.83      743.52     15.17 o 
  -3   8   9     1668.93     1603.37     19.32 o 
  -2   8   9      180.86      191.14      7.28 o 
  -1   8   9     8322.41     8076.87     56.56 o 
   0   8   9      350.54      366.15      8.39 o 
   1   8   9      242.55      256.21      7.39 o 
   2   8   9       72.12       72.20      5.04 o 
   3   8   9     1007.35     1060.91     14.71 o 
   4   8   9       17.56       13.98      5.87 o 
   5   8   9      395.99      414.19     11.23 o 
   6   8   9       55.43       62.51      7.31 o 
   7   8   9     3801.85     3646.38     93.60 o 
   8   8   9      670.75      677.35     19.95 o 
   9   8   9        3.10       -1.46      9.60 o 
  10   8   9      925.88      960.19     30.37 o 
  -7   9   9      983.14      986.81     28.31 o 
  -6   9   9       45.36       43.13      9.38 o 
  -5   9   9      110.31      124.05     11.35 o 
  -4   9   9       21.32       19.68      6.96 o 
  -3   9   9        2.45        1.11      5.54 o 
  -2   9   9     2627.63     2584.24     32.21 o 
  -1   9   9        1.00        9.39      4.85 o 
   0   9   9      287.61      259.35      8.50 o 
   1   9   9     1127.05     1063.15     14.84 o 
   2   9   9       49.14       29.81      4.66 o 
   3   9   9      325.46      318.55      9.62 o 
   4   9   9       74.39       75.80      6.21 o 
   5   9   9      101.29      100.30      8.86 o 
   6   9   9      828.27      843.90     19.77 o 
   7   9   9       14.62       10.60      7.37 o 
   8   9   9      982.46      978.57     21.07 o 
   9   9   9      147.84      134.49     12.23 o 
  -6  10   9       12.44        9.53      8.99 o 
  -5  10   9        0.79       -3.09      7.90 o 
  -4  10   9     1452.79     1444.67     21.95 o 
  -3  10   9     2130.43     2168.90     27.16 o 
  -2  10   9       18.36       19.07      6.47 o 
  -1  10   9     4958.55     4892.78     42.86 o 
   0  10   9     1040.54     1001.15     17.75 o 
   1  10   9      141.13      156.14      7.43 o 
   2  10   9       27.83       36.68      5.13 o 
   3  10   9     2514.49     2350.92     28.11 o 
   4  10   9     1410.02     1400.52     21.76 o 
   5  10   9       17.74       19.29      5.97 o 
   6  10   9      484.86      470.98     14.13 o 
   7  10   9      205.01      186.63     14.87 o 
   8  10   9        5.30       -1.77     11.09 o 
   9  10   9      125.65      140.94     13.11 o 
  -6  11   9      228.27      238.86     20.29 o 
  -5  11   9       27.46       26.90      9.23 o 
  -4  11   9       67.39       57.29      9.18 o 
  -3  11   9      818.44      747.56     32.18 o 
  -2  11   9     2408.84     2308.84     39.25 o 
  -1  11   9      388.94      406.91     12.17 o 
   0  11   9     2266.32     2254.75     29.57 o 
   1  11   9      397.99      400.36     11.24 o 
   2  11   9      260.86      257.73      9.43 o 
   3  11   9      438.08      453.29     18.70 o 
   4  11   9      212.72      214.95      9.92 o 
   5  11   9      746.87      730.65     18.13 o 
   6  11   9       88.99       90.20      9.42 o 
   7  11   9      164.76      164.56     13.54 o 
   8  11   9      197.34      173.78     14.16 o 
   9  11   9      256.49      264.23     25.56 o 
  -5  12   9      936.98      949.69     29.18 o 
  -4  12   9      307.06      284.11     14.50 o 
  -3  12   9       72.85       64.82      8.30 o 
  -2  12   9       56.72       50.99      8.04 o 
  -1  12   9       12.07        9.43      7.29 o 
   0  12   9      367.23      325.08     13.75 o 
   1  12   9       55.42       61.29      7.50 o 
   2  12   9      941.61     1000.35     19.79 o 
   3  12   9      712.48      727.20     15.80 o 
   4  12   9     3273.37     3269.12     54.89 o 
   5  12   9      534.54      516.57     15.95 o 
   6  12   9      137.96      149.58     10.80 o 
   7  12   9      923.62      897.72     21.57 o 
   8  12   9       48.12       52.50     18.38 o 
  -4  13   9      449.81      473.24     27.97 o 
  -3  13   9       68.55       59.29      9.47 o 
  -2  13   9       32.59       30.48      8.24 o 
  -1  13   9      204.50      212.29     12.45 o 
   0  13   9       26.89       20.05      7.74 o 
   1  13   9       89.24       76.54      8.12 o 
   2  13   9      112.39      121.14      9.85 o 
   3  13   9     2094.23     2104.78     32.72 o 
   4  13   9      439.43      427.49     18.05 o 
   5  13   9     1199.00     1217.31     23.58 o 
   6  13   9      490.30      500.14     16.36 o 
   7  13   9       21.75       32.40      8.34 o 
   8  13   9       67.33       85.19     16.10 o 
  -3  14   9       89.79       92.36     10.49 o 
  -2  14   9      113.63      111.36     10.17 o 
  -1  14   9      166.40      174.64     11.73 o 
   0  14   9     1462.03     1526.53     26.77 o 
   1  14   9     1312.87     1294.92     23.89 o 
   2  14   9        6.48       -2.44      6.54 o 
   3  14   9      757.23      702.78     15.63 o 
   4  14   9       15.28       23.09      7.41 o 
   5  14   9      203.74      212.71     13.13 o 
   6  14   9      166.96      180.87     12.68 o 
   7  14   9      178.45      163.68     13.03 o 
  -2  15   9      608.51      582.91     22.65 o 
  -1  15   9      780.40      772.01     20.59 o 
   0  15   9       11.75        7.10      8.09 o 
   1  15   9     1135.61     1173.28     25.91 o 
   2  15   9      881.97      805.21     27.98 o 
   3  15   9       29.57       23.90      6.89 o 
   4  15   9      240.99      249.16     13.50 o 
   5  15   9      107.41      109.86     10.73 o 
   6  15   9        3.15       10.29     11.17 o 
   0  16   9     1064.35     1132.85     25.21 o 
   1  16   9      772.26      788.34     24.47 o 
   2  16   9        7.41       12.51     11.35 o 
   3  16   9      241.16      281.30     16.70 o 
   4  16   9      391.66      403.63     19.02 o 
   5  16   9      218.09      228.47     26.93 o 
  -1 -10  10      429.62      397.32     24.05 o 
   0 -10  10      828.44      853.34     30.14 o 
  -4  -9  10      388.30      380.63     76.09 o 
  -3  -9  10       73.70       85.87     18.91 o 
  -2  -9  10      248.41      244.64     19.38 o 
  -1  -9  10      247.75      288.97     17.35 o 
   0  -9  10        2.74        8.88     10.30 o 
   1  -9  10      108.96      132.14     17.09 o 
   2  -9  10        0.19       21.24     14.98 o 
   3  -9  10        2.10       25.29     16.05 o 
  -5  -8  10       32.98       19.91     16.14 o 
  -4  -8  10      105.15      107.70     12.97 o 
  -3  -8  10      140.51      136.00     13.28 o 
  -2  -8  10     1095.38     1056.80     32.09 o 
  -1  -8  10      191.79      182.21     14.88 o 
   0  -8  10      431.99      453.08     21.79 o 
   1  -8  10      613.06      600.09     24.85 o 
   2  -8  10       18.39       21.20     22.05 o 
   3  -8  10       80.65      123.26     26.39 o 
   4  -8  10      148.70      113.05     16.24 o 
  -6  -7  10      192.79      277.25     36.87 o 
  -5  -7  10       23.30       16.04     10.56 o 
  -4  -7  10      214.88      228.28     15.90 o 
  -3  -7  10      297.34      338.43     17.83 o 
  -2  -7  10       13.53       41.22     11.21 o 
  -1  -7  10      447.66      457.84     21.47 o 
   0  -7  10      147.51      147.28     18.32 o 
   1  -7  10      612.81      619.24     28.21 o 
   2  -7  10      445.72      422.64     32.10 o 
   3  -7  10       34.68       52.90      9.70 o 
   4  -7  10       26.32       26.77     14.39 o 
   5  -7  10      223.99      228.84     21.98 o 
  -6  -6  10      210.42      233.27     16.17 o 
  -5  -6  10        3.31       -7.49      7.49 o 
  -4  -6  10     1078.51     1109.47     28.57 o 
  -3  -6  10     1308.85     1310.51     27.16 o 
  -2  -6  10        1.87       -3.00      5.95 o 
  -1  -6  10      155.46      181.73     11.43 o 
   0  -6  10       17.88       -0.58      7.77 o 
   1  -6  10      592.36      654.99     17.21 o 
   2  -6  10       87.96       99.47      9.98 o 
   3  -6  10        0.58       10.27      6.99 o 
   4  -6  10       13.65       13.53      6.91 o 
   5  -6  10      321.13      287.22     13.62 o 
   6  -6  10       10.00        7.91      9.78 o 
  -7  -5  10       90.35       94.75     13.17 o 
  -6  -5  10      137.06      132.00     13.37 o 
  -5  -5  10     2282.09     2259.90     33.11 o 
  -4  -5  10      117.94      133.21      8.40 o 
  -3  -5  10      652.00      635.21     15.67 o 
  -2  -5  10     1885.22     1869.60     27.46 o 
  -1  -5  10       11.72       14.89      6.01 o 
   0  -5  10        6.41       11.69      6.24 o 
   1  -5  10      183.21      190.05      9.04 o 
   2  -5  10      749.69      782.23     19.67 o 
   3  -5  10       70.52       75.14      7.17 o 
   4  -5  10       48.89       45.32      7.11 o 
   5  -5  10       81.41      106.80      9.21 o 
   6  -5  10     1538.33     1491.93     26.09 o 
   7  -5  10      171.92      162.80     16.35 o 
  -7  -4  10      536.96      606.75     18.95 o 
  -6  -4  10       98.08       88.02      9.44 o 
  -5  -4  10      352.93      372.41     11.87 o 
  -4  -4  10      106.99      115.17      6.73 o 
  -3  -4  10      232.05      228.00      8.54 o 
  -2  -4  10       51.06       45.46      5.42 o 
  -1  -4  10     1152.65     1133.59     16.47 o 
   0  -4  10        2.40       -0.85      4.37 o 
   1  -4  10     1827.02     1907.08     24.76 o 
   2  -4  10      730.49      754.75     15.05 o 
   3  -4  10      356.75      359.64     11.74 o 
   4  -4  10      859.04      906.12     18.07 o 
   5  -4  10      159.54      160.13     10.08 o 
   6  -4  10        0.60       10.54      7.47 o 
   7  -4  10      688.93      692.13     19.55 o 
  -7  -3  10       19.40        6.33      7.75 o 
  -6  -3  10     1421.80     1439.68     22.76 o 
  -5  -3  10      203.01      218.32      9.40 o 
  -4  -3  10      417.21      417.98     10.45 o 
  -3  -3  10       46.07       50.07      5.30 o 
  -2  -3  10     1937.27     1863.00     23.17 o 
  -1  -3  10      425.73      402.23      9.78 o 
   0  -3  10      222.43      196.65      8.01 o 
   1  -3  10        3.67       -0.84      6.24 o 
   2  -3  10     3936.95     3937.34     44.89 o 
   3  -3  10     1055.15     1027.39     18.41 o 
   4  -3  10      163.13      140.79      9.07 o 
   5  -3  10      508.99      498.30     13.42 o 
   6  -3  10       14.59       24.53      6.86 o 
   7  -3  10       10.77       17.98      7.46 o 
   8  -3  10      290.76      299.90     17.47 o 
  -8  -2  10       16.27       21.50     13.98 o 
  -7  -2  10     1132.79     1161.77     28.95 o 
  -6  -2  10      567.43      559.88     15.01 o 
  -5  -2  10      634.34      656.16     14.12 o 
  -4  -2  10      104.87      104.29      6.66 o 
  -3  -2  10       12.72       10.20      4.84 o 
  -2  -2  10     2303.47     2265.12     26.63 o 
  -1  -2  10       13.23       27.62      4.36 o 
   0  -2  10     1547.64     1604.22     17.98 o 
   1  -2  10       10.73       10.20      4.46 o 
   2  -2  10     1322.57     1329.31     18.72 o 
   3  -2  10      815.87      850.84     19.57 o 
   4  -2  10      574.98      559.17     14.04 o 
   5  -2  10      179.45      190.75      9.44 o 
   6  -2  10       67.50       62.65      7.44 o 
   7  -2  10      174.93      170.05     10.51 o 
   8  -2  10      181.25      176.85     12.57 o 
  -8  -1  10     1009.01     1032.71     31.52 o 
  -7  -1  10      125.88      119.13     11.60 o 
  -6  -1  10     2612.42     2517.12     29.85 o 
  -5  -1  10     4177.30     3970.05     39.06 o 
  -4  -1  10       98.47       94.72      6.54 o 
  -3  -1  10      461.72      450.39     10.39 o 
  -2  -1  10     1431.17     1447.59     18.77 o 
  -1  -1  10     3834.40     3796.99     35.56 o 
   0  -1  10       93.29       82.22      5.16 o 
   1  -1  10       59.65       77.33      5.39 o 
   2  -1  10       21.04       29.79      4.56 o 
   3  -1  10      684.99      724.14     13.87 o 
   4  -1  10      633.21      601.08     13.29 o 
   5  -1  10      365.86      358.77     11.85 o 
   6  -1  10      660.34      679.11     15.74 o 
   7  -1  10      247.84      239.64     12.83 o 
   8  -1  10      142.80      155.77     11.83 o 
  -8   0  10      271.94      226.91     18.98 o 
  -7   0  10      864.84      851.28     22.62 o 
  -6   0  10      213.35      203.96     10.92 o 
  -5   0  10      510.99      457.88     14.67 o 
  -4   0  10      993.89      937.86     18.77 o 
  -3   0  10        5.84        4.59      4.22 o 
  -2   0  10     2097.91     2058.98     21.90 o 
  -1   0  10     1534.28     1578.11     18.17 o 
   0   0  10     1328.63     1321.78     18.66 o 
   1   0  10       49.45       49.62      6.20 o 
   2   0  10        3.50        6.96      4.23 o 
   3   0  10       16.15       15.55      4.73 o 
   4   0  10      198.83      182.64      8.23 o 
   5   0  10     1389.65     1330.23     19.60 o 
   6   0  10      113.15      125.03      9.03 o 
   7   0  10      184.35      176.30     10.66 o 
   8   0  10       17.12        9.16      7.81 o 
   9   0  10      106.46      103.89     14.87 o 
  -8   1  10      530.38      571.64     20.79 o 
  -7   1  10      222.03      200.31     14.00 o 
  -6   1  10       19.01       17.67      6.68 o 
  -5   1  10      314.20      292.06     10.91 o 
  -4   1  10       66.41       55.04      5.95 o 
  -3   1  10      848.97      812.31     13.35 o 
  -2   1  10       59.51       54.76      4.76 o 
  -1   1  10    12140.97    11908.99     81.89 o 
   0   1  10     1040.73     1062.46     14.27 o 
   1   1  10      960.58      993.78     14.61 o 
   2   1  10     2783.54     2790.26     32.65 o 
   3   1  10      359.81      359.44      8.89 o 
   4   1  10      444.38      432.24     10.29 o 
   5   1  10      101.25      104.16      6.73 o 
   6   1  10     2085.43     2068.92     24.43 o 
   7   1  10      105.42      104.77      9.21 o 
   8   1  10       25.53       20.50      8.05 o 
   9   1  10       50.39       53.29      9.40 o 
  -8   2  10      136.11      121.60     12.05 o 
  -7   2  10        8.60       -0.87      8.07 o 
  -6   2  10      436.02      414.55     16.33 o 
  -5   2  10      947.59      940.86     17.85 o 
  -4   2  10      213.05      254.41     11.99 o 
  -3   2  10       46.59       43.53      5.04 o 
  -2   2  10      677.88      697.84     15.59 o 
  -1   2  10      183.38      187.87      5.70 o 
   0   2  10     3361.30     3330.75     28.05 o 
   1   2  10      805.81      889.94     12.87 o 
   2   2  10       84.26       85.07      5.05 o 
   3   2  10       23.82       20.23      4.69 o 
   4   2  10       31.57       31.16      4.43 o 
   5   2  10     2755.49     2633.05     25.82 o 
   6   2  10     1109.67     1126.95     17.46 o 
   7   2  10      599.65      607.57     14.79 o 
   8   2  10        3.60       -2.25      6.77 o 
   9   2  10        3.13        3.54      8.39 o 
  -8   3  10      779.09      773.79     22.37 o 
  -7   3  10       11.03        5.27      8.47 o 
  -6   3  10      203.82      211.91     10.63 o 
  -5   3  10     3470.04     3377.94     33.78 o 
  -4   3  10     1464.80     1381.71     17.67 o 
  -3   3  10       54.96       84.92      5.73 o 
  -2   3  10     1167.77     1153.30     13.34 o 
  -1   3  10      140.00      150.47      6.30 o 
   0   3  10       58.50       64.50      4.85 o 
   1   3  10      924.70      898.01     14.70 o 
   2   3  10      128.52      181.78      6.50 o 
   3   3  10      598.96      608.84     10.79 o 
   4   3  10     1757.53     1791.08     18.59 o 
   5   3  10      196.74      196.69      7.80 o 
   6   3  10     2821.54     2756.28     27.50 o 
   7   3  10     2528.32     2506.89     28.08 o 
   8   3  10       28.28       21.78      7.30 o 
   9   3  10       46.03       40.36      8.40 o 
  -8   4  10     1296.92     1326.30     37.90 o 
  -7   4  10      168.91      138.41     12.14 o 
  -6   4  10      367.33      371.87     13.61 o 
  -5   4  10      290.61      317.83     10.48 o 
  -4   4  10     2631.96     2516.80     24.26 o 
  -3   4  10     2253.44     2228.21     21.63 o 
  -2   4  10      231.07      223.00      7.37 o 
  -1   4  10      347.65      344.99      8.27 o 
   0   4  10      797.16      816.10     10.29 o 
   1   4  10        8.39       22.70      3.85 o 
   2   4  10     3476.92     3470.01     28.16 o 
   3   4  10        4.10       36.91      7.79 o 
   4   4  10       21.42       21.82      4.39 o 
   5   4  10        9.87       35.75      6.49 o 
   6   4  10      116.82      102.44      6.72 o 
   7   4  10     1497.08     1495.92     20.62 o 
   8   4  10      221.76      236.16     10.46 o 
   9   4  10       36.64       18.26      7.28 o 
  -8   5  10      129.88      105.94     12.65 o 
  -7   5  10       75.20       79.97      9.95 o 
  -6   5  10       46.22       58.94      7.12 o 
  -5   5  10     1761.16     1682.40     19.87 o 
  -4   5  10     4011.88     3903.72     32.98 o 
  -3   5  10        0.45        3.85      4.59 o 
  -2   5  10     1824.86     1777.24     18.51 o 
  -1   5  10     5236.97     5102.64     36.67 o 
   0   5  10      442.95      451.79      8.18 o 
   1   5  10     2657.57     2635.93     22.00 o 
   2   5  10     1858.63     1886.28     18.51 o 
   3   5  10     5420.27     5493.75     42.96 o 
   4   5  10       83.16       73.62      5.51 o 
   5   5  10      258.24      259.17      8.22 o 
   6   5  10       79.16       86.34      6.75 o 
   7   5  10      420.34      415.71     13.51 o 
   8   5  10      474.89      490.67     19.19 o 
   9   5  10       91.51      109.08     10.53 o 
  -7   6  10       36.52       32.72      7.89 o 
  -6   6  10        5.19        9.85      6.05 o 
  -5   6  10      628.90      618.69     15.86 o 
  -4   6  10     1068.60     1103.01     15.44 o 
  -3   6  10     3838.83     3898.17     32.38 o 
  -2   6  10      596.36      561.93     10.08 o 
  -1   6  10       65.48       60.85      4.74 o 
   0   6  10      527.47      507.00      8.77 o 
   1   6  10     1150.20     1206.61     13.69 o 
   2   6  10     4771.33     4825.19     38.54 o 
   3   6  10      367.60      361.25      9.03 o 
   4   6  10     1535.13     1537.88     17.99 o 
   5   6  10        0.01       -4.09      4.09 o 
   6   6  10       30.72       30.21      5.49 o 
   7   6  10       76.15      103.70      8.09 o 
   8   6  10        0.54       34.56      7.73 o 
   9   6  10      525.86      523.84     18.24 o 
  -7   7  10      245.50      234.44     12.57 o 
  -6   7  10      705.91      705.12     15.14 o 
  -5   7  10     1122.01     1129.58     16.56 o 
  -4   7  10      252.34      246.01      8.90 o 
  -3   7  10      506.12      507.34     14.88 o 
  -2   7  10     1020.89     1037.18     13.50 o 
  -1   7  10      379.34      366.23      8.56 o 
   0   7  10      432.31      464.43      8.86 o 
   1   7  10      811.88      772.79     10.92 o 
   2   7  10       49.14       40.10      4.79 o 
   3   7  10     7084.93     7076.42     53.21 o 
   4   7  10     1819.85     1807.30     19.85 o 
   5   7  10      180.00      184.95      8.17 o 
   6   7  10       38.31       29.34      6.26 o 
   7   7  10     2877.19     2772.10     37.72 o 
   8   7  10     2355.16     2270.78     34.41 o 
   9   7  10      205.31      202.99     13.14 o 
  -7   8  10     1955.93     2096.03     33.02 o 
  -6   8  10      669.62      688.98     19.58 o 
  -5   8  10       15.39        9.37      6.84 o 
  -4   8  10      226.35      250.77     10.16 o 
  -3   8  10      228.27      237.29      8.56 o 
  -2   8  10     1901.09     1887.85     20.17 o 
  -1   8  10      386.72      399.95      9.42 o 
   0   8  10       40.79       27.40      4.69 o 
   1   8  10     2005.80     2027.06     18.97 o 
   2   8  10     1103.88     1122.40     14.76 o 
   3   8  10      164.30      154.40      6.78 o 
   4   8  10     4701.47     4701.25     44.13 o 
   5   8  10      746.65      750.73     17.60 o 
   6   8  10      841.25      820.76     17.14 o 
   7   8  10      101.21      113.19      9.39 o 
   8   8  10      821.86      764.07     20.79 o 
   9   8  10     1725.52     1762.30     30.82 o 
  -6   9  10      434.36      435.89     16.47 o 
  -5   9  10     1555.26     1516.93     29.82 o 
  -4   9  10     1254.79     1259.61     20.87 o 
  -3   9  10      650.09      711.59     16.02 o 
  -2   9  10        6.33       14.37      5.72 o 
  -1   9  10     6881.22     6727.56     52.23 o 
   0   9  10     1728.36     1667.27     19.06 o 
   1   9  10      164.42      192.13      7.89 o 
   2   9  10      489.30      440.23     10.37 o 
   3   9  10      486.32      427.05     11.30 o 
   4   9  10       80.02       75.70      6.72 o 
   5   9  10      597.79      627.09     16.27 o 
   6   9  10      242.02      212.02     11.65 o 
   7   9  10       81.45       74.13      9.09 o 
   8   9  10      633.28      589.34     17.60 o 
   9   9  10       94.65      119.54     16.18 o 
  -6  10  10      523.54      497.38     21.72 o 
  -5  10  10       26.12        8.55      8.58 o 
  -4  10  10      831.24      822.83     17.31 o 
  -3  10  10      461.77      499.36     13.83 o 
  -2  10  10     2147.88     2140.79     26.59 o 
  -1  10  10      502.96      515.78     14.23 o 
   0  10  10     1578.68     1578.52     27.55 o 
   1  10  10     1803.05     1790.55     20.99 o 
   2  10  10      828.37      819.45     13.69 o 
   3  10  10       77.12       62.10      6.74 o 
   4  10  10      121.89      142.55      9.01 o 
   5  10  10        1.61       -5.99      5.99 o 
   6  10  10      176.00      211.05     13.50 o 
   7  10  10      442.57      476.40     17.11 o 
   8  10  10       60.61       57.82      9.26 o 
   9  10  10      698.99      738.04     22.96 o 
  -5  11  10       23.60       27.38      9.65 o 
  -4  11  10        9.27        3.90      8.39 o 
  -3  11  10       60.99       59.82      8.45 o 
  -2  11  10       29.07       25.32      7.36 o 
  -1  11  10     1918.90     1945.46     26.41 o 
   0  11  10     3462.45     3480.52     41.08 o 
   1  11  10        4.60        5.35      5.71 o 
   2  11  10       31.73       31.65      5.95 o 
   3  11  10      524.70      505.08     12.56 o 
   4  11  10     2334.35     2357.73     31.25 o 
   5  11  10     2125.77     2144.85     29.96 o 
   6  11  10      403.04      433.72     16.66 o 
   7  11  10     1816.79     1776.57     39.55 o 
   8  11  10        6.67       -9.70      9.70 o 
  -5  12  10      370.93      364.00     21.82 o 
  -4  12  10      287.40      301.45     14.46 o 
  -3  12  10       50.59       53.22      9.00 o 
  -2  12  10      112.19      112.01      9.80 o 
  -1  12  10      876.06      934.49     19.32 o 
   0  12  10      304.72      302.44     21.57 o 
   1  12  10     3436.17     3417.63     49.14 o 
   2  12  10      711.07      721.43     14.92 o 
   3  12  10      629.38      621.33     15.65 o 
   4  12  10      695.93      674.72     21.39 o 
   5  12  10     3529.60     3457.40     46.89 o 
   6  12  10     3595.01     3558.77     65.69 o 
   7  12  10       40.98       60.35     11.43 o 
   8  12  10      618.77      675.24     40.30 o 
  -4  13  10     2080.94     2170.27     64.34 o 
  -3  13  10      173.79      190.57     12.27 o 
  -2  13  10       60.55       54.28      9.91 o 
  -1  13  10      453.30      425.83     16.32 o 
   0  13  10        4.00       14.58      9.64 o 
   1  13  10      650.21      642.00     18.00 o 
   2  13  10      222.16      239.44     12.54 o 
   3  13  10       29.75       37.99      7.30 o 
   4  13  10      999.99     1029.00     23.43 o 
   5  13  10      173.04      176.57     11.51 o 
   6  13  10       95.41      119.48     10.46 o 
   7  13  10     1415.65     1522.93     33.23 o 
  -3  14  10     1636.36     1810.87     39.82 o 
  -2  14  10      693.40      731.57     18.97 o 
  -1  14  10      212.96      228.66     13.39 o 
   0  14  10       35.81       33.65      9.51 o 
   1  14  10       34.06       23.69      8.73 o 
   2  14  10     1878.46     1836.01     30.21 o 
   3  14  10        7.85       10.87      6.71 o 
   4  14  10     1059.50     1092.86     20.46 o 
   5  14  10      492.41      542.60     17.18 o 
   6  14  10     1139.91     1219.97     25.11 o 
   7  14  10      208.90      193.45     16.37 o 
  -2  15  10      495.32      520.17     26.16 o 
  -1  15  10      457.42      471.76     24.87 o 
   0  15  10      743.14      766.10     17.98 o 
   1  15  10      575.56      623.22     20.79 o 
   2  15  10      127.77      103.70     13.20 o 
   3  15  10     1840.49     1843.53     27.90 o 
   4  15  10      719.36      760.69     19.41 o 
   5  15  10        8.73       -0.33     10.54 o 
   6  15  10      487.46      526.30     35.27 o 
   0  16  10       78.50       63.39     17.23 o 
   1  16  10     1166.12     1154.70     26.95 o 
   2  16  10     1899.15     1950.58     63.44 o 
   3  16  10      635.80      630.57     27.81 o 
   4  16  10      672.48      691.53     23.89 o 
  -1  -9  11      299.58      247.59     24.18 o 
   0  -9  11      813.11      799.50     36.08 o 
  -3  -8  11       81.70       68.90     19.04 o 
  -2  -8  11      233.80      247.93     19.66 o 
  -1  -8  11      998.44     1008.90     38.55 o 
   0  -8  11        0.41      -11.15     12.77 o 
   1  -8  11      864.80      955.22     60.91 o 
   2  -8  11     2574.40     2548.19     65.00 o 
   3  -8  11        1.70       10.84     20.24 o 
  -5  -7  11        0.83       -0.16     15.72 o 
  -4  -7  11       92.36      101.51     17.02 o 
  -3  -7  11      879.90      912.19     27.52 o 
  -2  -7  11        2.21       13.28     11.38 o 
  -1  -7  11        7.95       10.40     11.98 o 
   0  -7  11       58.98       66.05     15.27 o 
   1  -7  11        6.24        0.40     19.16 o 
   2  -7  11      209.58      230.92     15.83 o 
   3  -7  11      883.53      899.77     24.49 o 
   4  -7  11        1.97       11.08      9.49 o 
  -5  -6  11      289.16      254.56     18.21 o 
  -4  -6  11       26.16       21.07      8.71 o 
  -3  -6  11      447.04      450.63     17.15 o 
  -2  -6  11     2378.99     2353.46     44.23 o 
  -1  -6  11        0.50       14.78      8.72 o 
   0  -6  11      397.92      450.84     18.47 o 
   1  -6  11        4.72       11.60      7.02 o 
   2  -6  11      347.30      366.23     16.68 o 
   3  -6  11       52.26       62.03     10.11 o 
   4  -6  11       73.84       76.25      8.76 o 
   5  -6  11        0.74       -7.34      7.34 o 
  -6  -5  11       99.64      112.36     13.54 o 
  -5  -5  11      273.30      267.95     13.49 o 
  -4  -5  11      960.29      948.72     19.95 o 
  -3  -5  11     1427.61     1407.09     23.90 o 
  -2  -5  11       19.00        3.96      8.60 o 
  -1  -5  11     2603.25     2596.14     37.76 o 
   0  -5  11      207.58      222.63     12.78 o 
   1  -5  11        9.77       10.10      6.61 o 
   2  -5  11      171.17      195.92     10.20 o 
   3  -5  11       27.75       33.16      7.09 o 
   4  -5  11      528.12      524.51     16.09 o 
   5  -5  11       42.69       51.86     12.81 o 
   6  -5  11       29.20       24.79     11.66 o 
  -6  -4  11       51.69       53.42      8.95 o 
  -5  -4  11      511.86      519.14     13.65 o 
  -4  -4  11      445.85      468.73     11.91 o 
  -3  -4  11      187.32      202.05      8.53 o 
  -2  -4  11     5453.96     5411.59     62.32 o 
  -1  -4  11     3306.06     3345.93     38.50 o 
   0  -4  11      384.91      404.69     11.87 o 
   1  -4  11      196.49      187.27      8.34 o 
   2  -4  11     2035.82     2034.77     28.15 o 
   3  -4  11     1674.57     1697.93     25.00 o 
   4  -4  11        1.61        1.06      6.26 o 
   5  -4  11     1353.00     1320.68     23.57 o 
   6  -4  11       22.71       35.69      8.30 o 
  -7  -3  11      145.71      153.75     18.31 o 
  -6  -3  11      768.43      811.55     19.03 o 
  -5  -3  11      198.51      193.68      9.34 o 
  -4  -3  11      259.54      259.98      9.74 o 
  -3  -3  11      289.86      287.06      9.80 o 
  -2  -3  11      121.27      111.65      7.86 o 
  -1  -3  11     2269.56     2291.27     26.99 o 
   0  -3  11      702.23      730.41     14.10 o 
   1  -3  11       77.43       89.89      7.12 o 
   2  -3  11      333.47      353.69     11.91 o 
   3  -3  11      698.72      701.59     15.76 o 
   4  -3  11     2321.53     2254.56     35.86 o 
   5  -3  11      780.60      800.13     20.19 o 
   6  -3  11      133.12      140.94     11.82 o 
   7  -3  11      402.53      427.40     23.05 o 
  -7  -2  11        0.36        3.42      9.63 o 
  -6  -2  11     2924.59     2937.09     49.69 o 
  -5  -2  11     1771.22     1765.88     37.68 o 
  -4  -2  11       99.46      100.28      7.45 o 
  -3  -2  11        4.63        0.37      5.22 o 
  -2  -2  11        7.57       13.56      5.95 o 
  -1  -2  11        5.21        8.88      5.17 o 
   0  -2  11      190.39      202.62      8.72 o 
   1  -2  11       19.15       11.14      6.20 o 
   2  -2  11      675.58      628.37     14.88 o 
   3  -2  11     4944.04     4809.63     51.87 o 
   4  -2  11       46.25       38.84      6.90 o 
   5  -2  11     1670.93     1564.61     25.50 o 
   6  -2  11     2413.32     2385.35     42.76 o 
   7  -2  11      170.37      167.79     11.74 o 
   8  -2  11      106.45      102.98     15.05 o 
  -7  -1  11      775.17      785.73     25.08 o 
  -6  -1  11      188.79      196.25     11.88 o 
  -5  -1  11     1174.78     1116.35     18.66 o 
  -4  -1  11     2953.95     2854.47     30.63 o 
  -3  -1  11        6.65        2.73      4.97 o 
  -2  -1  11      112.24      117.41      7.16 o 
  -1  -1  11       35.51       39.32      5.43 o 
   0  -1  11      396.96      403.09     10.48 o 
   1  -1  11      363.50      348.54     10.52 o 
   2  -1  11      244.12      260.30     10.55 o 
   3  -1  11       13.74        8.15      5.52 o 
   4  -1  11     2870.81     2861.04     36.19 o 
   5  -1  11      446.65      435.71     14.09 o 
   6  -1  11      295.27      282.94     13.24 o 
   7  -1  11     1255.15     1230.17     24.66 o 
   8  -1  11       71.96       51.15     13.56 o 
  -7   0  11       39.28       43.48     10.27 o 
  -6   0  11      906.42      911.30     20.60 o 
  -5   0  11     4607.64     4344.51     50.62 o 
  -4   0  11      153.46      153.40      8.46 o 
  -3   0  11     1263.16     1257.90     17.10 o 
  -2   0  11     2171.07     2117.25     24.53 o 
  -1   0  11     5376.04     5323.24     47.60 o 
   0   0  11     1081.98     1077.19     16.02 o 
   1   0  11       86.19       81.10      6.49 o 
   2   0  11     8017.91     7738.19     64.55 o 
   3   0  11      465.58      423.73     12.07 o 
   4   0  11       27.12       29.85      6.86 o 
   5   0  11      188.73      173.11      9.66 o 
   6   0  11        0.88       -1.66      6.55 o 
   7   0  11        8.62        8.71      7.46 o 
   8   0  11       17.52        8.02      8.12 o 
  -7   1  11      304.92      297.55     16.15 o 
  -6   1  11       94.74      119.27     10.59 o 
  -5   1  11      422.75      411.05     13.55 o 
  -4   1  11     3833.43     3809.13     50.83 o 
  -3   1  11      166.53      164.18      7.68 o 
  -2   1  11      110.29      116.97      6.75 o 
  -1   1  11      431.25      430.68     10.43 o 
   0   1  11     6850.36     6837.53     54.80 o 
   1   1  11     4156.29     4166.45     39.05 o 
   2   1  11       77.21       74.97      6.12 o 
   3   1  11     3902.26     3776.03     39.82 o 
   4   1  11       51.04       41.41      6.23 o 
   5   1  11        7.73       -0.40      6.02 o 
   6   1  11      256.29      249.83     11.75 o 
   7   1  11      266.27      257.72     12.45 o 
   8   1  11        0.85        1.11      7.69 o 
   9   1  11      178.31      189.95     15.86 o 
  -7   2  11      368.26      369.21     16.25 o 
  -6   2  11      295.82      312.02     12.48 o 
  -5   2  11       70.44       73.82      7.80 o 
  -4   2  11        7.27       -5.14      5.70 o 
  -3   2  11      147.93      134.96      7.97 o 
  -2   2  11       17.13       23.26      4.81 o 
  -1   2  11     1994.11     1988.74     20.56 o 
   0   2  11     4359.72     4263.81     33.28 o 
   1   2  11      542.34      634.16     11.23 o 
   2   2  11     6285.91     6330.54     50.95 o 
   3   2  11     3963.49     3933.68     37.81 o 
   4   2  11        1.29        9.11      4.69 o 
   5   2  11      115.09      110.45      7.33 o 
   6   2  11     2227.75     2156.29     27.07 o 
   7   2  11     2373.08     2306.50     31.92 o 
   8   2  11        3.89       25.29      8.42 o 
   9   2  11       51.55       57.74     10.01 o 
  -7   3  11      834.23      868.02     22.39 o 
  -6   3  11        3.26       -5.10      7.34 o 
  -5   3  11        1.34       13.23      6.80 o 
  -4   3  11       60.97       79.17      7.07 o 
  -3   3  11      413.22      455.40     11.40 o 
  -2   3  11      810.77      793.59     12.94 o 
  -1   3  11      265.16      251.59      7.27 o 
   0   3  11     1185.49     1243.24     14.76 o 
   1   3  11     3233.77     3314.25     27.49 o 
   2   3  11      139.49      139.67      6.40 o 
   3   3  11     2356.90     2413.35     24.13 o 
   4   3  11     3823.91     3869.06     32.14 o 
   5   3  11     2337.52     2309.36     23.11 o 
   6   3  11     1361.13     1328.51     20.61 o 
   7   3  11     1401.83     1369.43     21.93 o 
   8   3  11     2124.65     2175.12     34.35 o 
   9   3  11      577.33      553.28     16.53 o 
  -7   4  11      994.95     1031.29     24.54 o 
  -6   4  11      456.09      441.18     18.11 o 
  -5   4  11     1895.77     1799.85     23.49 o 
  -4   4  11     2377.99     2388.82     26.08 o 
  -3   4  11       62.45       67.06      5.85 o 
  -2   4  11     3902.09     3838.90     31.58 o 
  -1   4  11     4259.95     4067.48     32.51 o 
   0   4  11       59.52       86.87      7.26 o 
   1   4  11      790.93      780.01     12.15 o 
   2   4  11      310.41      321.39      8.30 o 
   3   4  11      522.81      521.39     10.63 o 
   4   4  11      246.20      253.33      8.58 o 
   5   4  11        5.09        7.95      5.94 o 
   6   4  11      702.74      698.63     14.23 o 
   7   4  11     2925.70     2941.30     31.72 o 
   8   4  11       11.16       26.71      7.03 o 
   9   4  11      453.85      477.87     16.36 o 
  -7   5  11     2473.37     2519.38     39.38 o 
  -6   5  11        0.35       -4.46      7.31 o 
  -5   5  11       18.53       17.24      6.24 o 
  -4   5  11     1827.02     1786.62     20.39 o 
  -3   5  11     4008.71     3960.23     33.17 o 
  -2   5  11      916.14      933.00     13.61 o 
  -1   5  11     5039.63     4777.47     37.03 o 
   0   5  11     5996.31     5862.20     42.22 o 
   1   5  11       98.32       93.63      5.26 o 
   2   5  11      382.93      385.76      8.93 o 
   3   5  11      239.28      244.79      8.63 o 
   4   5  11      415.52      442.82     10.40 o 
   5   5  11       38.98       48.77      5.36 o 
   6   5  11      595.62      616.88     12.86 o 
   7   5  11       44.85       68.33      7.24 o 
   8   5  11     1303.87     1337.07     20.83 o 
   9   5  11      139.77      144.71     11.58 o 
  -7   6  11      163.44      195.14     12.95 o 
  -6   6  11       45.37       41.10      7.37 o 
  -5   6  11      159.57      146.56      8.23 o 
  -4   6  11     1084.57     1082.65     15.86 o 
  -3   6  11        2.29       -1.29      5.83 o 
  -2   6  11     2271.16     2252.11     22.87 o 
  -1   6  11     5522.22     5440.90     41.25 o 
   0   6  11      225.92      251.80      7.17 o 
   1   6  11      142.11      145.31      6.12 o 
   2   6  11      293.65      298.87      8.65 o 
   3   6  11     6424.33     6543.44     50.49 o 
   4   6  11      668.27      745.39     14.57 o 
   5   6  11       26.91       35.24      5.42 o 
   6   6  11      210.16      226.61      9.02 o 
   7   6  11       61.79       72.04      8.05 o 
   8   6  11      187.65      179.10     14.87 o 
   9   6  11      698.15      683.02     20.64 o 
  -7   7  11      426.54      474.10     18.37 o 
  -6   7  11      223.64      235.63     11.49 o 
  -5   7  11       75.79      102.79      7.72 o 
  -4   7  11      142.96      145.89      7.90 o 
  -3   7  11     3196.22     3162.17     28.79 o 
  -2   7  11     1200.60     1205.78     15.79 o 
  -1   7  11       13.61       20.27      4.64 o 
   0   7  11     3263.06     3218.40     25.41 o 
   1   7  11     2675.42     2667.95     23.32 o 
   2   7  11     3073.44     3043.67     28.12 o 
   3   7  11       19.96       25.82      4.97 o 
   4   7  11     9884.09    10039.56     73.24 o 
   5   7  11     4175.03     4197.86     41.26 o 
   6   7  11      370.77      350.69     12.02 o 
   7   7  11     1125.43     1135.09     19.80 o 
   8   7  11      196.99      185.87     12.71 o 
   9   7  11       39.06       36.11     11.97 o 
  -6   8  11      230.35      231.61     13.36 o 
  -5   8  11     1448.47     1507.20     22.40 o 
  -4   8  11      498.46      507.13     13.37 o 
  -3   8  11      179.78      196.79      8.89 o 
  -2   8  11       67.04       71.00      6.67 o 
  -1   8  11      110.18      114.73      6.23 o 
   0   8  11      463.02      474.40      9.26 o 
   1   8  11      962.20      935.17     12.74 o 
   2   8  11       16.27       18.13      4.99 o 
   3   8  11     1540.67     1532.27     19.61 o 
   4   8  11     1471.69     1491.27     23.07 o 
   5   8  11     1642.20     1640.91     24.07 o 
   6   8  11     1086.12     1084.16     22.08 o 
   7   8  11     1454.52     1430.13     24.12 o 
   8   8  11      385.88      373.62     19.59 o 
   9   8  11      328.35      348.83     16.41 o 
  -6   9  11     1258.43     1315.65     30.09 o 
  -5   9  11       80.56       89.90     12.09 o 
  -4   9  11     2377.89     2367.14     30.32 o 
  -3   9  11     1697.00     1706.56     24.22 o 
  -2   9  11        7.26       16.55      5.67 o 
  -1   9  11      111.48      123.80      7.19 o 
   0   9  11       82.86       98.50      6.81 o 
   1   9  11      288.45      269.29      9.36 o 
   2   9  11      113.71      100.05      6.86 o 
   3   9  11      773.40      785.14     16.36 o 
   4   9  11     1086.10     1053.04     22.15 o 
   5   9  11     1846.77     1915.61     29.25 o 
   6   9  11        7.21       -2.91      7.89 o 
   7   9  11        7.88        5.90      8.05 o 
   8   9  11      651.07      653.65     20.13 o 
   9   9  11     1888.68     1903.90     37.04 o 
  -5  10  11     1205.47     1255.22     24.27 o 
  -4  10  11      475.40      496.14     15.00 o 
  -3  10  11      571.66      576.36     14.99 o 
  -2  10  11      206.52      201.49     10.25 o 
  -1  10  11      873.30      915.42     17.14 o 
   0  10  11     1731.87     1771.68     20.77 o 
   1  10  11       55.09       73.54      7.98 o 
   2  10  11     1873.81     1812.25     25.02 o 
   3  10  11      399.55      395.11     13.94 o 
   4  10  11      188.01      190.30     13.25 o 
   5  10  11      681.28      664.39     19.11 o 
   6  10  11      292.75      302.52     16.54 o 
   7  10  11      120.15      111.82     11.54 o 
   8  10  11       90.59       99.82     11.39 o 
  -5  11  11       96.12       81.60     15.65 o 
  -4  11  11      262.35      290.14     14.74 o 
  -3  11  11     1351.34     1327.41     23.28 o 
  -2  11  11      832.97      832.23     18.08 o 
  -1  11  11     1183.81     1147.08     20.35 o 
   0  11  11      861.92      879.68     17.44 o 
   1  11  11     6032.70     6022.81     63.48 o 
   2  11  11     1116.15     1110.76     20.89 o 
   3  11  11      140.26      143.97      8.73 o 
   4  11  11      778.14      804.66     19.98 o 
   5  11  11      422.48      415.93     24.12 o 
   6  11  11     1585.19     1638.27     29.91 o 
   7  11  11       79.71       66.84     10.30 o 
   8  11  11      443.00      429.48     39.61 o 
  -4  12  11        7.69       -1.46     12.01 o 
  -3  12  11      115.66      115.78     11.00 o 
  -2  12  11      741.66      741.66     17.23 o 
  -1  12  11      107.52      113.57      9.01 o 
   0  12  11     1540.39     1563.23     33.16 o 
   1  12  11      142.99      137.05     10.16 o 
   2  12  11     2297.23     2275.63     31.45 o 
   3  12  11     1367.05     1378.72     21.38 o 
   4  12  11      313.74      308.89     12.67 o 
   5  12  11       13.86       12.25      9.70 o 
   6  12  11       34.90       54.09     11.10 o 
   7  12  11     2393.22     2386.98     79.62 o 
   8  12  11      263.12      252.05     27.29 o 
  -3  13  11      705.83      734.47     32.02 o 
  -2  13  11      380.83      369.80     35.27 o 
  -1  13  11       14.19        3.92      8.43 o 
   0  13  11      386.37      371.72     21.06 o 
   1  13  11     1634.57     1680.49     29.88 o 
   2  13  11      228.23      231.06     13.09 o 
   3  13  11       45.04       44.78      9.72 o 
   4  13  11      120.20      113.81      9.86 o 
   5  13  11      814.58      857.51     21.61 o 
   6  13  11     1564.39     1708.88     35.66 o 
   7  13  11      319.53      348.03     26.57 o 
  -2  14  11      388.89      429.10     26.83 o 
  -1  14  11      459.40      493.52     26.92 o 
   0  14  11        8.99        5.98      7.83 o 
   1  14  11       15.12        9.93      9.03 o 
   2  14  11      555.31      556.65     17.93 o 
   3  14  11      222.42      232.63     13.83 o 
   4  14  11        0.91        5.69      7.29 o 
   5  14  11       13.23       17.29     10.69 o 
   6  14  11      414.09      398.41     40.79 o 
  -1  15  11       59.08       11.54     15.18 o 
   0  15  11       71.01       69.27      9.41 o 
   1  15  11      190.94      178.87     12.62 o 
   2  15  11      472.20      477.46     21.60 o 
   3  15  11     1023.01     1002.60     22.82 o 
   4  15  11      276.16      275.48     12.54 o 
   5  15  11       28.03       20.83      9.95 o 
   2  16  11      121.61       89.09     14.41 o 
   3  16  11      490.68      530.61     20.78 o 
  -1  -8  12     1352.71     1368.51     46.63 o 
   0  -8  12      454.32      463.77     36.69 o 
  -3  -7  12       73.39       68.46     46.63 o 
  -2  -7  12       36.92       53.50     25.66 o 
  -1  -7  12        5.53        3.61     31.81 o 
   0  -7  12        0.16       -5.02     12.49 o 
   1  -7  12       95.93       93.86     17.63 o 
   2  -7  12     2115.62     2118.18     57.96 o 
   3  -7  12      595.95      621.80     67.05 o 
  -4  -6  12      123.75      113.33     20.44 o 
  -3  -6  12       88.64      115.71     25.30 o 
  -2  -6  12      155.03      131.57     28.92 o 
  -1  -6  12      446.64      478.86     20.09 o 
   0  -6  12        1.57       -0.89     10.09 o 
   1  -6  12       15.31        8.95      7.57 o 
   2  -6  12       18.37       24.77      8.39 o 
   3  -6  12     1867.43     1834.30     36.40 o 
   4  -6  12      283.09      292.55     19.93 o 
  -5  -5  12      505.71      477.63     26.57 o 
  -4  -5  12      166.81      195.44     12.56 o 
  -3  -5  12      238.62      255.68     13.55 o 
  -2  -5  12     2774.80     2721.23     45.97 o 
  -1  -5  12     1096.70     1076.53     23.21 o 
   0  -5  12      343.71      324.47     14.55 o 
   1  -5  12      379.69      392.73     22.54 o 
   2  -5  12      106.16       96.47      9.05 o 
   3  -5  12        0.37        8.54      7.34 o 
   4  -5  12      211.39      181.78     12.82 o 
   5  -5  12        1.90       -9.72      9.72 o 
  -6  -4  12      125.52      159.59     13.02 o 
  -5  -4  12      821.01      832.76     18.34 o 
  -4  -4  12      612.67      620.91     15.41 o 
  -3  -4  12      244.28      288.94     14.65 o 
  -2  -4  12        1.56       -6.44      6.44 o 
  -1  -4  12     4117.03     4084.36     50.51 o 
   0  -4  12     3927.27     3856.12     48.50 o 
   1  -4  12       54.84       51.06     10.33 o 
   2  -4  12      385.56      369.66     13.42 o 
   3  -4  12      750.90      724.74     23.17 o 
   4  -4  12      188.08      199.80     11.94 o 
   5  -4  12      201.47      221.86     13.24 o 
   6  -4  12       99.71      102.73     17.70 o 
  -6  -3  12       98.67      116.32     10.89 o 
  -5  -3  12      350.50      370.05     13.30 o 
  -4  -3  12        0.23       -0.81      5.69 o 
  -3  -3  12       65.48       52.88      6.61 o 
  -2  -3  12      651.46      672.59     15.87 o 
  -1  -3  12     3232.49     3158.34     37.83 o 
   0  -3  12      175.15      174.57      9.71 o 
   1  -3  12     1784.24     1791.30     26.21 o 
   2  -3  12     1878.33     1792.22     28.85 o 
   3  -3  12     1422.72     1357.42     30.18 o 
   4  -3  12      131.73      117.48     10.24 o 
   5  -3  12      430.94      404.45     16.38 o 
   6  -3  12     2906.71     2821.85     75.01 o 
  -6  -2  12       26.04       25.95      8.83 o 
  -5  -2  12       43.35       60.41     11.11 o 
  -4  -2  12       14.68       25.75      6.31 o 
  -3  -2  12       13.08       17.84      5.92 o 
  -2  -2  12      189.74      190.19      9.37 o 
  -1  -2  12      120.53      129.14     12.95 o 
   0  -2  12     3443.96     3423.50     40.49 o 
   1  -2  12       29.35       31.84      7.23 o 
   2  -2  12      127.05      121.95      9.75 o 
   3  -2  12     1089.45     1052.59     22.08 o 
   4  -2  12     2909.94     2804.07     36.61 o 
   5  -2  12     1293.18     1247.93     23.39 o 
   6  -2  12       25.37       36.94      9.80 o 
   7  -2  12     2877.66     2920.41     67.32 o 
  -7  -1  12      646.04      569.31     45.55 o 
  -6  -1  12      305.26      274.85     27.60 o 
  -5  -1  12     2466.13     2485.03     35.65 o 
  -4  -1  12      266.90      264.90     11.27 o 
  -3  -1  12     1268.79     1263.50     19.06 o 
  -2  -1  12     1788.83     1693.06     22.07 o 
  -1  -1  12       65.20       75.81      6.72 o 
   0  -1  12      683.50      649.68     13.29 o 
   1  -1  12     1285.15     1240.15     21.09 o 
   2  -1  12     1616.64     1542.30     24.32 o 
   3  -1  12       31.99       46.72      7.31 o 
   4  -1  12        5.14        4.54      6.30 o 
   5  -1  12      315.71      308.60     13.32 o 
   6  -1  12     1762.13     1687.26     28.42 o 
   7  -1  12      388.63      379.42     16.10 o 
  -7   0  12      704.18      691.88     26.49 o 
  -6   0  12       45.11       42.75      9.14 o 
  -5   0  12      170.18      155.48     10.18 o 
  -4   0  12     6195.16     5990.09     54.90 o 
  -3   0  12     1178.04     1177.87     18.40 o 
  -2   0  12     1338.57     1301.68     18.92 o 
  -1   0  12     1819.28     1745.01     22.22 o 
   0   0  12      171.53      137.76      7.69 o 
   1   0  12      547.96      515.89     12.90 o 
   2   0  12        9.66        5.67      5.86 o 
   3   0  12     2065.91     1979.14     28.76 o 
   4   0  12      343.11      354.95     13.16 o 
   5   0  12      622.91      617.39     16.70 o 
   6   0  12       44.13       29.95      8.24 o 
   7   0  12     1600.08     1559.36     28.45 o 
   8   0  12     1126.95     1143.82     33.38 o 
  -7   1  12       20.71       15.09     12.43 o 
  -6   1  12       13.03        1.38      7.94 o 
  -5   1  12      386.52      375.03     13.68 o 
  -4   1  12      499.72      501.28     14.45 o 
  -3   1  12     2214.71     2223.61     26.75 o 
  -2   1  12     1344.74     1273.54     18.82 o 
  -1   1  12     1016.65     1043.57     16.92 o 
   0   1  12      406.59      432.65     10.86 o 
   1   1  12      435.78      461.24     11.86 o 
   2   1  12     4926.88     4889.65     45.34 o 
   3   1  12     2312.69     2287.17     39.53 o 
   4   1  12      138.83      146.32      8.59 o 
   5   1  12       13.49       11.70      6.38 o 
   6   1  12      387.67      410.24     14.16 o 
   7   1  12      233.75      219.71     12.39 o 
   8   1  12       40.62       38.19      9.16 o 
  -7   2  12      182.64      145.34     16.52 o 
  -6   2  12        1.91       -3.78      8.22 o 
  -5   2  12      183.96      171.28     11.18 o 
  -4   2  12     1109.50     1133.19     19.22 o 
  -3   2  12     1410.95     1387.94     20.67 o 
  -2   2  12      280.62      266.37     11.24 o 
  -1   2  12       26.02       40.30      6.15 o 
   0   2  12      865.34      903.86     15.88 o 
   1   2  12     3858.36     3828.16     35.00 o 
   2   2  12      743.55      747.44     13.45 o 
   3   2  12     3348.85     3402.73     34.87 o 
   4   2  12     6505.76     6314.35     61.22 o 
   5   2  12      244.51      239.44     10.65 o 
   6   2  12      138.55      149.39     10.10 o 
   7   2  12      919.86      862.38     19.63 o 
   8   2  12      839.86      821.85     30.43 o 
  -7   3  12       69.73       84.59     13.17 o 
  -6   3  12      373.28      359.01     15.20 o 
  -5   3  12       86.77       96.98      8.89 o 
  -4   3  12        7.38       17.17      6.56 o 
  -3   3  12     1048.04      984.33     17.48 o 
  -2   3  12      228.97      218.55      9.00 o 
  -1   3  12     1038.23     1007.61     14.68 o 
   0   3  12      107.45      118.88      9.10 o 
   1   3  12      155.33      143.23      8.42 o 
   2   3  12     1737.60     1724.66     20.80 o 
   3   3  12     4062.59     4016.57     39.38 o 
   4   3  12      211.55      226.40      9.76 o 
   5   3  12     1303.55     1270.97     18.75 o 
   6   3  12      619.30      621.85     14.23 o 
   7   3  12     1843.69     1842.10     33.90 o 
   8   3  12      117.53      145.12     11.45 o 
  -7   4  12     2975.00     3103.33     59.92 o 
  -6   4  12       16.40       25.76      8.66 o 
  -5   4  12      407.37      391.21     13.46 o 
  -4   4  12     1729.37     1731.23     26.43 o 
  -3   4  12      575.60      594.71     13.25 o 
  -2   4  12     1081.66     1102.70     15.95 o 
  -1   4  12     1126.06     1111.69     14.17 o 
   0   4  12     1120.70     1085.33     14.41 o 
   1   4  12      316.93      338.80     10.23 o 
   2   4  12      296.25      295.92      9.13 o 
   3   4  12       10.88       32.60      5.78 o 
   4   4  12     1259.52     1370.09     19.00 o 
   5   4  12      118.73      119.85      7.02 o 
   6   4  12      339.65      347.76     11.13 o 
   7   4  12      354.81      359.29     14.84 o 
   8   4  12     3990.38     3945.67     43.40 o 
   9   4  12     1707.75     1780.62     40.71 o 
  -7   5  12      746.58      777.66     26.08 o 
  -6   5  12     1868.84     1851.92     36.44 o 
  -5   5  12        6.49       -5.41      6.83 o 
  -4   5  12        7.39       10.90      6.02 o 
  -3   5  12       39.70       45.73      5.97 o 
  -2   5  12      623.17      590.96     11.74 o 
  -1   5  12     4266.46     4268.95     32.97 o 
   0   5  12       12.34       22.61      6.11 o 
   1   5  12      731.46      739.56     12.02 o 
   2   5  12      212.00      190.63      8.41 o 
   3   5  12      411.60      390.88     10.03 o 
   4   5  12      491.54      521.94     11.59 o 
   5   5  12      497.03      510.94     11.80 o 
   6   5  12      143.19      143.16     12.04 o 
   7   5  12      213.83      243.98     11.43 o 
   8   5  12      107.82      102.25      9.53 o 
   9   5  12     1063.64     1110.55     23.65 o 
  -6   6  12       31.59       41.51      9.84 o 
  -5   6  12       84.53       72.86      8.18 o 
  -4   6  12       10.13       20.19      7.86 o 
  -3   6  12     1829.03     1849.23     22.49 o 
  -2   6  12     1912.46     1896.45     20.72 o 
  -1   6  12      132.36      130.89      7.03 o 
   0   6  12     6222.09     6294.49     44.45 o 
   1   6  12     2277.13     2340.96     22.73 o 
   2   6  12       12.85        1.93      4.85 o 
   3   6  12      377.45      378.25     10.15 o 
   4   6  12     1163.84     1177.31     18.03 o 
   5   6  12      253.95      258.91     10.02 o 
   6   6  12        5.16       14.77      5.82 o 
   7   6  12     3067.73     3081.29     33.57 o 
   8   6  12        6.86       11.10      7.78 o 
   9   6  12      727.06      764.43     22.22 o 
  -6   7  12      212.01      214.51     11.66 o 
  -5   7  12        5.71        6.86      6.70 o 
  -4   7  12       31.87       37.08      6.52 o 
  -3   7  12       18.71       18.84      5.74 o 
  -2   7  12     1005.41     1004.44     15.72 o 
  -1   7  12     1460.17     1518.56     20.81 o 
   0   7  12      912.51      855.91     12.76 o 
   1   7  12     2663.32     2654.50     23.89 o 
   2   7  12      712.89      709.01     12.19 o 
   3   7  12     2014.49     2015.68     22.21 o 
   4   7  12      694.34      756.47     13.64 o 
   5   7  12      369.73      398.88     15.13 o 
   6   7  12     2150.55     2138.20     29.65 o 
   7   7  12     1174.31     1160.94     20.66 o 
   8   7  12      302.26      312.30     14.52 o 
   9   7  12      661.23      705.56     21.97 o 
  -6   8  12      499.61      526.34     16.58 o 
  -5   8  12     1112.85     1138.85     21.32 o 
  -4   8  12      956.98     1008.88     18.19 o 
  -3   8  12     1239.45     1276.78     22.07 o 
  -2   8  12       27.73       35.26      6.43 o 
  -1   8  12        1.21        0.47      5.02 o 
   0   8  12     1008.11     1018.60     17.07 o 
   1   8  12      631.48      624.94     11.07 o 
   2   8  12       10.59        9.67      5.21 o 
   3   8  12      733.99      684.66     13.95 o 
   4   8  12     1674.88     1689.02     24.88 o 
   5   8  12     4916.28     4957.21     62.81 o 
   6   8  12      996.04      975.29     21.75 o 
   7   8  12      937.47      915.78     21.82 o 
   8   8  12     1727.41     1759.71     28.75 o 
  -5   9  12      480.61      486.58     17.23 o 
  -4   9  12     1126.58     1124.78     21.01 o 
  -3   9  12      864.74      878.51     16.72 o 
  -2   9  12     1024.12     1006.60     27.50 o 
  -1   9  12       60.17       65.98      7.10 o 
   0   9  12       29.95       28.49      5.41 o 
   1   9  12       77.94       74.78      6.43 o 
   2   9  12       94.50       89.50      7.00 o 
   3   9  12      111.60       93.27     10.88 o 
   4   9  12      796.88      754.21     18.71 o 
   5   9  12       82.80       84.57      9.47 o 
   6   9  12     1567.14     1626.14     33.17 o 
   7   9  12      848.01      866.41     21.25 o 
   8   9  12       26.81       31.92      9.56 o 
  -5  10  12      234.47      232.77     13.73 o 
  -4  10  12      306.60      315.26     14.39 o 
  -3  10  12     2130.26     2135.75     28.70 o 
  -2  10  12       50.18       67.60      8.29 o 
  -1  10  12       85.41       93.67      8.41 o 
   0  10  12      236.65      231.40      9.81 o 
   1  10  12     2191.17     2219.34     29.42 o 
   2  10  12      655.97      651.17     22.74 o 
   3  10  12       91.83       95.86      8.63 o 
   4  10  12      381.95      410.17     16.93 o 
   5  10  12      412.15      415.75     15.29 o 
   6  10  12        5.65        9.75      8.08 o 
   7  10  12       23.53       19.50      9.76 o 
   8  10  12       22.22       15.50     11.59 o 
  -4  11  12      827.04      869.98     24.75 o 
  -3  11  12      314.57      313.99     13.00 o 
  -2  11  12     2468.23     2486.01     30.91 o 
  -1  11  12      316.80      316.69     12.22 o 
   0  11  12     1002.33     1042.25     19.70 o 
   1  11  12       78.12       68.69      9.26 o 
   2  11  12     1141.00     1130.03     29.66 o 
   3  11  12     1154.07     1195.12     22.44 o 
   4  11  12      122.66      111.11     11.22 o 
   5  11  12      631.88      625.27     21.99 o 
   6  11  12      143.23      149.44     12.36 o 
   7  11  12       14.56        6.94      9.16 o 
   8  11  12       28.84       31.91     12.29 o 
  -4  12  12       78.42       75.31     16.05 o 
  -3  12  12      157.38      191.29     13.02 o 
  -2  12  12       40.47       46.39      8.69 o 
  -1  12  12        4.72        5.75      7.57 o 
   0  12  12      228.46      234.60     12.39 o 
   1  12  12     1808.87     1807.80     28.51 o 
   2  12  12     1870.39     1833.01     28.35 o 
   3  12  12       83.07       77.93      9.11 o 
   4  12  12     2640.82     2708.07     36.45 o 
   5  12  12      787.98      771.66     20.96 o 
   6  12  12      419.79      414.48     17.07 o 
   7  12  12      142.93      124.77     18.27 o 
  -3  13  12        1.20       17.65     12.72 o 
  -2  13  12        0.97       -8.04      8.04 o 
  -1  13  12      157.60      149.47     11.12 o 
   0  13  12       69.43       71.03      8.67 o 
   1  13  12      192.66      183.91     11.67 o 
   2  13  12     1194.78     1167.18     30.99 o 
   3  13  12     1546.50     1521.24     38.35 o 
   4  13  12      381.53      398.98     17.66 o 
   5  13  12      515.60      537.42     21.57 o 
   6  13  12      150.58      145.89     18.35 o 
   7  13  12     1095.73     1100.74     38.67 o 
  -2  14  12      342.27      338.77     33.44 o 
  -1  14  12      207.86      222.33     21.72 o 
   0  14  12      110.21      101.42     10.25 o 
   1  14  12       72.42       47.29     10.09 o 
   2  14  12       11.00       13.73      9.18 o 
   3  14  12      207.04      216.55     13.62 o 
   4  14  12       45.16       27.51      9.56 o 
   5  14  12       54.49       38.67     11.58 o 
   6  14  12        0.17      -12.77     12.77 o 
   0  15  12      507.28      512.81     40.67 o 
   1  15  12      588.66      607.83     37.77 o 
   2  15  12      691.16      763.02     24.45 o 
   3  15  12        3.58        9.10     10.59 o 
   4  15  12       45.63       31.54     14.44 o 
  -3  -6  13       72.66       50.24     26.03 o 
  -2  -6  13       87.24       34.34     25.30 o 
  -1  -6  13      181.01      199.17     33.26 o 
   0  -6  13        5.98       24.22     22.77 o 
   1  -6  13       52.89       52.40     14.85 o 
   2  -6  13        0.07       12.49      9.87 o 
  -4  -5  13      812.46      754.41     35.11 o 
  -3  -5  13      185.24      218.38     13.25 o 
  -2  -5  13       53.14       42.29     15.17 o 
  -1  -5  13      957.29      973.73     26.09 o 
   0  -5  13      197.38      175.15     18.62 o 
   1  -5  13       13.40        0.58      9.10 o 
   2  -5  13     1028.51     1042.86     27.73 o 
   3  -5  13       79.16       84.12     14.14 o 
   4  -5  13      869.22      822.59     26.40 o 
  -4  -4  13      626.46      648.81     22.85 o 
  -3  -4  13      364.10      404.73     16.70 o 
  -2  -4  13      206.35      212.01     14.98 o 
  -1  -4  13      644.92      643.70     16.88 o 
   0  -4  13       20.43       18.73      7.27 o 
   1  -4  13      976.80      942.80     33.13 o 
   2  -4  13     1097.81     1101.39     24.80 o 
   3  -4  13       98.47       86.40     10.42 o 
   4  -4  13       42.13       43.62      9.79 o 
   5  -4  13      515.10      508.11     26.86 o 
  -5  -3  13      290.37      288.89     18.89 o 
  -4  -3  13      859.71      892.42     19.47 o 
  -3  -3  13       71.14       63.23      7.86 o 
  -2  -3  13       69.24       62.17      8.47 o 
  -1  -3  13      461.56      448.67     19.22 o 
   0  -3  13     3107.25     3079.70     38.07 o 
   1  -3  13      224.66      239.95     11.31 o 
   2  -3  13     1525.34     1472.33     26.53 o 
   3  -3  13     2284.82     2177.46     36.57 o 
   4  -3  13      101.86      100.05     10.12 o 
   5  -3  13      112.55      104.64     11.17 o 
  -5  -2  13      462.19      453.45     15.52 o 
  -4  -2  13      358.50      396.45     13.35 o 
  -3  -2  13       82.82       71.22      7.31 o 
  -2  -2  13      415.73      396.73     12.73 o 
  -1  -2  13       27.15       25.01      7.07 o 
   0  -2  13        1.07       -6.57      6.57 o 
   1  -2  13     2526.58     2486.48     41.13 o 
   2  -2  13      394.88      379.19     22.91 o 
   3  -2  13        0.59       -5.43      7.14 o 
   4  -2  13      493.87      477.89     16.98 o 
   5  -2  13      139.59      119.74     14.45 o 
   6  -2  13     1409.94     1386.82     42.57 o 
  -6  -1  13      151.99      140.09     18.79 o 
  -5  -1  13       24.47       29.52      9.26 o 
  -4  -1  13     1219.55     1165.32     20.87 o 
  -3  -1  13      229.75      222.63     11.37 o 
  -2  -1  13       51.39       45.27      7.25 o 
  -1  -1  13      843.28      810.06     16.57 o 
   0  -1  13     1234.68     1209.27     21.81 o 
   1  -1  13      569.86      585.78     15.50 o 
   2  -1  13      172.68      160.69     10.17 o 
   3  -1  13      225.82      228.37     15.15 o 
   4  -1  13      629.80      635.77     17.03 o 
   5  -1  13       68.16       56.55      8.72 o 
   6  -1  13       21.00       11.22      8.64 o 
   7  -1  13     2255.88     2229.39     58.01 o 
  -6   0  13      127.81      116.70     15.33 o 
  -5   0  13       66.18       57.91      9.23 o 
  -4   0  13       12.31       21.12      7.32 o 
  -3   0  13     1182.61     1204.63     19.91 o 
  -2   0  13      701.15      690.13     14.61 o 
  -1   0  13        0.89       -5.11      5.35 o 
   0   0  13      320.17      332.24     10.94 o 
   1   0  13      156.26      176.85     10.16 o 
   2   0  13       12.70        4.54      6.35 o 
   3   0  13      566.12      543.97     15.39 o 
   4   0  13      191.94      177.15     10.95 o 
   5   0  13       53.76       45.74      8.50 o 
   6   0  13       58.47       60.86     10.79 o 
   7   0  13      231.35      230.51     18.33 o 
  -6   1  13       25.15       21.56     12.28 o 
  -5   1  13       82.44       54.66      9.18 o 
  -4   1  13      405.68      409.18     21.93 o 
  -3   1  13     2326.83     2244.99     35.78 o 
  -2   1  13      130.78      125.50      8.91 o 
  -1   1  13     1486.12     1422.81     22.15 o 
   0   1  13     1784.23     1729.82     22.73 o 
   1   1  13       24.51       23.36      6.31 o 
   2   1  13       45.10       51.94      7.08 o 
   3   1  13      293.39      276.82     13.37 o 
   4   1  13      775.18      780.85     18.83 o 
   5   1  13       33.07       35.08      7.27 o 
   6   1  13      366.63      330.65     13.42 o 
   7   1  13       23.70       13.81      8.31 o 
  -6   2  13        5.27        5.02     11.17 o 
  -5   2  13      158.66      140.92     11.51 o 
  -4   2  13      369.80      382.49     14.00 o 
  -3   2  13      859.57      816.55     18.37 o 
  -2   2  13     2817.46     2745.61     31.97 o 
  -1   2  13       23.37       23.88      6.14 o 
   0   2  13      251.90      242.78     10.11 o 
   1   2  13      792.34      771.85     15.17 o 
   2   2  13      326.45      318.11     11.13 o 
   3   2  13     1195.39     1206.32     26.71 o 
   4   2  13      329.02      338.03     12.79 o 
   5   2  13     1582.19     1598.88     26.39 o 
   6   2  13        7.39       -4.80      6.65 o 
   7   2  13        6.26       -5.57      7.68 o 
   8   2  13        0.49       -8.88     10.64 o 
  -6   3  13      167.93      187.35     13.74 o 
  -5   3  13      180.64      172.23     13.71 o 
  -4   3  13      567.31      576.88     15.02 o 
  -3   3  13      295.02      316.39     11.87 o 
  -2   3  13      408.51      399.39     12.41 o 
  -1   3  13      212.48      234.30     10.25 o 
   0   3  13        6.82        3.86      5.72 o 
   1   3  13       22.82       26.51      5.62 o 
   2   3  13      249.34      218.67      9.49 o 
   3   3  13        0.62       -0.20      5.91 o 
   4   3  13     4270.30     4260.75     42.55 o 
   5   3  13      271.88      270.19     12.35 o 
   6   3  13       20.24       14.39      7.15 o 
   7   3  13      177.41      177.96     11.03 o 
   8   3  13      602.10      593.54     18.36 o 
  -6   4  13      536.44      544.68     17.73 o 
  -5   4  13      245.94      233.50     12.64 o 
  -4   4  13      224.15      225.36     11.19 o 
  -3   4  13      259.58      228.99     14.22 o 
  -2   4  13      498.50      541.68     12.92 o 
  -1   4  13      228.70      220.38      8.72 o 
   0   4  13      544.78      538.13     13.31 o 
   1   4  13      818.36      807.29     13.76 o 
   2   4  13        5.76        6.98      7.28 o 
   3   4  13      252.95      250.47     10.31 o 
   4   4  13       71.17       82.57      7.79 o 
   5   4  13     2318.29     2379.36     29.41 o 
   6   4  13      145.27      152.15      9.23 o 
   7   4  13       85.71       74.73      8.37 o 
   8   4  13       74.54       80.21     10.41 o 
  -6   5  13      199.17      203.96     13.01 o 
  -5   5  13      101.82      107.93     10.53 o 
  -4   5  13      700.85      713.92     15.71 o 
  -3   5  13       50.87       40.65      7.09 o 
  -2   5  13       18.54       15.60      5.74 o 
  -1   5  13       42.51       44.00      5.57 o 
   0   5  13     1480.25     1529.87     18.28 o 
   1   5  13      605.23      630.98     11.85 o 
   2   5  13      175.01      177.65      8.43 o 
   3   5  13      481.45      492.25     12.33 o 
   4   5  13      566.71      575.38     13.20 o 
   5   5  13        2.34        1.52      5.98 o 
   6   5  13      196.36      206.62      9.51 o 
   7   5  13      185.69      204.95     10.79 o 
   8   5  13      199.63      200.68     13.31 o 
  -6   6  13      378.39      399.68     16.62 o 
  -5   6  13       78.23       94.11      9.73 o 
  -4   6  13      206.39      212.89     10.46 o 
  -3   6  13     1020.84     1038.33     15.94 o 
  -2   6  13      274.96      268.68      9.46 o 
  -1   6  13      178.62      202.29      7.92 o 
   0   6  13      637.70      613.31     12.11 o 
   1   6  13     3182.22     3176.86     28.65 o 
   2   6  13     1398.10     1418.99     18.31 o 
   3   6  13      194.02      191.97      8.87 o 
   4   6  13      133.84      160.07      8.57 o 
   5   6  13      376.16      363.12     12.93 o 
   6   6  13       88.61       79.26      7.81 o 
   7   6  13      255.73      253.94     10.61 o 
   8   6  13      394.54      398.87     15.01 o 
  -6   7  13       51.38       30.40     12.89 o 
  -5   7  13      698.54      676.45     16.33 o 
  -4   7  13        1.83       12.11      6.72 o 
  -3   7  13       75.03       74.89      7.22 o 
  -2   7  13      130.32      121.92      7.57 o 
  -1   7  13      409.39      397.01     11.81 o 
   0   7  13        3.28       10.71      5.12 o 
   1   7  13     1956.99     1975.03     21.25 o 
   2   7  13      126.78      125.01      8.21 o 
   3   7  13       83.80       71.80      7.03 o 
   4   7  13      206.24      205.01      8.88 o 
   5   7  13      477.27      497.11     15.21 o 
   6   7  13      735.31      775.97     17.19 o 
   7   7  13      299.06      305.08     15.22 o 
   8   7  13      191.41      185.01     14.71 o 
  -5   8  13       86.45       87.04      9.85 o 
  -4   8  13      215.69      224.63     11.06 o 
  -3   8  13      212.62      207.59      9.88 o 
  -2   8  13       38.51       31.09      6.19 o 
  -1   8  13        1.26       -4.46      5.09 o 
   0   8  13      369.58      358.40      9.84 o 
   1   8  13     1082.80     1098.99     15.75 o 
   2   8  13     1702.47     1713.64     22.01 o 
   3   8  13       12.24        7.48      5.83 o 
   4   8  13      114.73      127.25      9.71 o 
   5   8  13      362.85      331.72     13.35 o 
   6   8  13     1180.20     1194.55     24.67 o 
   7   8  13     1254.59     1291.18     27.40 o 
   8   8  13      197.18      197.20     16.36 o 
  -5   9  13      282.62      255.85     14.39 o 
  -4   9  13       24.65       21.08      9.23 o 
  -3   9  13     1117.54     1181.88     31.99 o 
  -2   9  13      204.70      206.00     10.22 o 
  -1   9  13        6.01        4.70      6.26 o 
   0   9  13        5.23        4.00      5.89 o 
   1   9  13        1.51        5.36      6.16 o 
   2   9  13     1235.67     1252.49     31.14 o 
   3   9  13      618.41      640.62     16.39 o 
   4   9  13      390.89      378.37     15.08 o 
   5   9  13        0.79       -2.01      7.88 o 
   6   9  13       63.45       48.05      9.63 o 
   7   9  13       58.68       71.38     10.66 o 
   8   9  13      977.31     1009.87     27.57 o 
  -4  10  13        6.56       11.33     10.85 o 
  -3  10  13       59.25       57.55      9.53 o 
  -2  10  13      817.59      867.31     18.34 o 
  -1  10  13       29.77       16.56      7.38 o 
   0  10  13      197.03      207.94      9.87 o 
   1  10  13      757.59      793.00     17.79 o 
   2  10  13       15.05        3.69      7.05 o 
   3  10  13      196.45      195.13     10.85 o 
   4  10  13        0.51       -4.02      7.74 o 
   5  10  13      702.08      731.60     24.65 o 
   6  10  13       88.96      107.97     13.82 o 
   7  10  13      403.51      511.79     19.89 o 
   8  10  13      112.90       60.73     23.86 o 
  -4  11  13      344.29      295.87     18.45 o 
  -3  11  13      195.42      205.60     12.56 o 
  -2  11  13        1.09        8.33      8.14 o 
  -1  11  13       39.67       51.30      8.77 o 
   0  11  13      145.85      133.42      8.94 o 
   1  11  13        4.00       14.07      7.57 o 
   2  11  13       89.62       88.54      9.03 o 
   3  11  13      539.72      517.09     15.29 o 
   4  11  13      798.77      862.06     23.00 o 
   5  11  13       51.91       64.61     10.37 o 
   6  11  13       51.47       47.82     10.43 o 
   7  11  13       31.86       35.69     12.24 o 
  -3  12  13      369.49      356.17     42.03 o 
  -2  12  13      760.71      754.96     20.11 o 
  -1  12  13        1.61       -7.64      8.27 o 
   0  12  13        5.69        6.10      9.90 o 
   1  12  13        1.78        1.41      8.04 o 
   2  12  13      125.36      123.79     10.55 o 
   3  12  13     1112.36     1161.75     32.82 o 
   4  12  13      516.34      503.84     18.54 o 
   5  12  13     1437.90     1498.33     53.63 o 
   6  12  13      222.32      228.47     14.44 o 
   7  12  13       28.62       31.75     12.36 o 
  -2  13  13        6.34        2.06     11.96 o 
  -1  13  13      575.99      566.61     17.30 o 
   0  13  13       13.91       21.76      8.08 o 
   1  13  13      130.04      143.67     11.17 o 
   2  13  13       16.99       -3.68      7.65 o 
   3  13  13        8.56       -2.91      7.75 o 
   4  13  13      138.11      129.84     12.20 o 
   5  13  13      148.14      164.26     15.28 o 
   6  13  13      264.80      273.49     23.22 o 
  -1  14  13       50.53       40.73     13.11 o 
   0  14  13      561.80      652.89     25.30 o 
   1  14  13      588.64      604.95     20.17 o 
   2  14  13     1221.50     1255.57     27.41 o 
   3  14  13       26.96       22.50      9.72 o 
   4  14  13       71.75       88.05     16.96 o 
   5  14  13        1.05      -13.42     13.42 o 
   2  15  13      227.57      220.94     21.34 o 
   3  15  13        2.77       18.80     20.97 o 
  -2  -5  14       92.44      101.21     16.97 o 
  -1  -5  14       34.65       30.86     12.13 o 
   0  -5  14       15.99        9.72     10.00 o 
   1  -5  14      139.26      147.77     17.88 o 
   2  -5  14      128.61      153.37     19.09 o 
  -3  -4  14       57.96       58.56     13.21 o 
  -2  -4  14      121.88      108.96     13.16 o 
  -1  -4  14       30.45       21.67     10.07 o 
   0  -4  14      399.79      389.42     37.03 o 
   1  -4  14      330.56      332.27     17.01 o 
   2  -4  14      542.56      503.26     16.68 o 
   3  -4  14     1242.63     1247.34     28.20 o 
  -4  -3  14      184.25      204.29     13.86 o 
  -3  -3  14     1218.55     1272.52     23.25 o 
  -2  -3  14        8.33        4.92      7.44 o 
  -1  -3  14       23.12       18.46      7.62 o 
   0  -3  14       35.60       56.79      9.45 o 
   1  -3  14      365.52      377.27     16.19 o 
   2  -3  14      877.05      835.81     20.45 o 
   3  -3  14       33.71       32.66      8.66 o 
   4  -3  14      256.55      247.11     15.92 o 
  -4  -2  14       12.25        9.79      7.69 o 
  -3  -2  14        1.69       17.98      7.42 o 
  -2  -2  14      324.99      324.18     13.38 o 
  -1  -2  14      330.96      307.30     12.89 o 
   0  -2  14       39.42       44.44     11.20 o 
   1  -2  14      174.60      187.90     12.73 o 
   2  -2  14      185.42      168.91     11.75 o 
   3  -2  14      799.47      752.76     42.21 o 
   4  -2  14      313.53      310.64     15.24 o 
   5  -2  14       53.49       44.24     15.11 o 
  -5  -1  14      117.63      125.20     18.11 o 
  -4  -1  14      114.90      108.53     11.18 o 
  -3  -1  14       73.58       70.41      8.31 o 
  -2  -1  14       40.77       36.36      8.06 o 
  -1  -1  14      447.40      433.13     24.15 o 
   0  -1  14      695.44      686.88     17.45 o 
   1  -1  14      250.04      244.54     17.01 o 
   2  -1  14      397.68      418.62     15.89 o 
   3  -1  14        7.40       13.97     10.23 o 
   4  -1  14      765.31      773.23     19.14 o 
   5  -1  14      149.22      144.12     11.42 o 
   6  -1  14        3.50      -11.24     11.24 o 
  -5   0  14       70.10       69.87     15.80 o 
  -4   0  14       11.07       12.28      9.23 o 
  -3   0  14       51.41       35.14      8.51 o 
  -2   0  14      531.88      548.99     15.02 o 
  -1   0  14      314.01      259.16     11.47 o 
   0   0  14     1474.73     1441.04     22.82 o 
   1   0  14      387.41      392.58     19.89 o 
   2   0  14       35.50       30.29      7.49 o 
   3   0  14        5.60        5.66      6.94 o 
   4   0  14        2.74       -0.20      9.09 o 
   5   0  14        1.38       -5.28      7.49 o 
   6   0  14       81.23       90.57     14.25 o 
  -5   1  14      108.79       93.30     14.40 o 
  -4   1  14       25.13       27.86      8.70 o 
  -3   1  14       46.84       45.02      7.91 o 
  -2   1  14      555.04      586.76     15.39 o 
  -1   1  14      246.16      254.06     11.32 o 
   0   1  14     1072.64     1041.84     19.43 o 
   1   1  14     1978.95     1937.29     29.42 o 
   2   1  14      267.23      234.07     16.94 o 
   3   1  14        6.78        1.72      7.07 o 
   4   1  14       32.63       28.81      8.00 o 
   5   1  14       47.34       49.26      9.50 o 
   6   1  14        3.52        2.45      8.28 o 
   7   1  14      379.02      358.08     21.87 o 
  -5   2  14       45.83       42.24      9.78 o 
  -4   2  14     1129.52     1055.99     23.28 o 
  -3   2  14       80.86       84.18      9.19 o 
  -2   2  14      176.82      181.03     10.47 o 
  -1   2  14        1.51        0.31      6.47 o 
   0   2  14      177.12      198.58     10.47 o 
   1   2  14      186.44      179.72      9.45 o 
   2   2  14       45.39       47.49      7.01 o 
   3   2  14      149.21      136.28      9.65 o 
   4   2  14      984.21      969.05     24.92 o 
   5   2  14      188.32      195.90     11.42 o 
   6   2  14       54.91       58.56      8.61 o 
   7   2  14      479.67      482.80     19.58 o 
  -5   3  14      226.38      189.73     13.27 o 
  -4   3  14        6.25       -1.67      7.52 o 
  -3   3  14      885.27      866.58     18.31 o 
  -2   3  14       69.62       81.53      8.23 o 
  -1   3  14      136.39      121.66      8.95 o 
   0   3  14       11.69        3.40      6.30 o 
   1   3  14      984.07      980.84     17.80 o 
   2   3  14        7.41        6.15      6.13 o 
   3   3  14      128.05      117.10      9.78 o 
   4   3  14       11.15       27.21      8.65 o 
   5   3  14     1664.68     1653.26     26.58 o 
   6   3  14      461.21      456.12     15.67 o 
   7   3  14       94.67       89.12      9.74 o 
  -5   4  14      329.60      301.21     14.30 o 
  -4   4  14     1146.80     1150.19     22.65 o 
  -3   4  14       42.52       64.72      8.88 o 
  -2   4  14      303.00      286.89     13.04 o 
  -1   4  14       15.62       -0.89      6.53 o 
   0   4  14        7.29        5.91      6.45 o 
   1   4  14      235.93      241.46     10.05 o 
   2   4  14      123.96      136.16      8.46 o 
   3   4  14      981.47     1010.28     18.34 o 
   4   4  14        2.83        3.64      6.49 o 
   5   4  14      163.52      186.77     11.34 o 
   6   4  14      282.74      298.13     13.69 o 
   7   4  14      273.85      287.43     13.26 o 
  -5   5  14      199.29      203.64     12.81 o 
  -4   5  14        1.77       13.83      8.38 o 
  -3   5  14     2147.04     2094.18     28.50 o 
  -2   5  14       15.46       13.81      6.15 o 
  -1   5  14      275.49      296.20     10.33 o 
   0   5  14        2.38       -1.57      5.97 o 
   1   5  14      833.04      820.22     14.62 o 
   2   5  14      770.51      766.17     14.23 o 
   3   5  14       51.74       42.40      9.13 o 
   4   5  14      570.60      621.25     16.25 o 
   5   5  14      201.69      211.53     12.91 o 
   6   5  14       89.77      102.57      9.69 o 
   7   5  14       28.72       28.90      9.14 o 
  -5   6  14      103.10       84.59     10.67 o 
  -4   6  14       13.83       13.00      7.83 o 
  -3   6  14        5.02       11.57      7.57 o 
  -2   6  14      520.23      524.66     12.95 o 
  -1   6  14      639.00      595.91     12.53 o 
   0   6  14      120.87      127.71      7.49 o 
   1   6  14      182.73      197.85      8.83 o 
   2   6  14      228.35      253.96      9.64 o 
   3   6  14       62.27       69.42      7.37 o 
   4   6  14       18.01       12.54      6.56 o 
   5   6  14      473.25      501.01     13.59 o 
   6   6  14       77.00       73.12      8.21 o 
   7   6  14        3.50       -5.79      6.98 o 
  -5   7  14      183.08      175.60     13.08 o 
  -4   7  14      229.66      204.28     11.78 o 
  -3   7  14      140.40      146.68      9.07 o 
  -2   7  14        9.23        0.92      5.88 o 
  -1   7  14      121.31      136.43      7.53 o 
   0   7  14      931.02      898.75     14.83 o 
   1   7  14       45.80       49.93      6.25 o 
   2   7  14     1439.28     1518.33     19.85 o 
   3   7  14       58.96       54.18      7.09 o 
   4   7  14      453.14      479.16     13.19 o 
   5   7  14     1969.87     2050.32     25.88 o 
   6   7  14       12.07       -5.43      8.37 o 
   7   7  14       88.62       76.36     10.09 o 
  -4   8  14        1.03       -7.43      7.43 o 
  -3   8  14      237.73      246.63     10.77 o 
  -2   8  14      425.38      414.93     15.92 o 
  -1   8  14       17.51        7.83      5.65 o 
   0   8  14      885.70      897.13     15.02 o 
   1   8  14       84.24       82.85      8.56 o 
   2   8  14       71.15       69.90      6.98 o 
   3   8  14       65.75       66.07      8.08 o 
   4   8  14       39.93       46.51      7.81 o 
   5   8  14      119.21      108.62     10.26 o 
   6   8  14       36.35       25.41      8.44 o 
   7   8  14      336.36      359.07     23.76 o 
  -4   9  14       22.36       18.09      8.65 o 
  -3   9  14       18.77       20.11      8.14 o 
  -2   9  14      171.88      178.78     10.84 o 
  -1   9  14      313.94      301.16     11.00 o 
   0   9  14      316.02      296.37     11.49 o 
   1   9  14     1374.88     1365.60     26.31 o 
   2   9  14       26.91       32.92      7.34 o 
   3   9  14      175.44      173.39     10.62 o 
   4   9  14       59.82       50.27      9.63 o 
   5   9  14      227.20      221.30     13.46 o 
   6   9  14      116.25      114.89     11.53 o 
   7   9  14      110.73      116.76     12.01 o 
  -4  10  14      250.43      266.60     18.99 o 
  -3  10  14       37.69       47.43      9.73 o 
  -2  10  14       34.28       31.64      8.99 o 
  -1  10  14      123.07      131.79      9.93 o 
   0  10  14      631.08      641.52     17.92 o 
   1  10  14      129.71      139.79     10.57 o 
   2  10  14      455.48      460.66     15.22 o 
   3  10  14      411.17      403.98     14.60 o 
   4  10  14       66.51       55.34      9.74 o 
   5  10  14      268.31      287.21     14.76 o 
   6  10  14       47.21       39.63      9.86 o 
   7  10  14       94.75      121.64     14.30 o 
  -3  11  14      675.99      749.52     24.95 o 
  -2  11  14       39.03       50.04      9.46 o 
  -1  11  14      106.54      113.35      9.85 o 
   0  11  14        1.17       -7.10      7.10 o 
   1  11  14      288.88      299.46     13.46 o 
   2  11  14       25.33       12.72      7.96 o 
   3  11  14       49.22       80.70     10.42 o 
   4  11  14       33.40       28.10      8.58 o 
   5  11  14      819.21      836.95     27.35 o 
   6  11  14      374.08      394.68     18.09 o 
  -2  12  14      198.04      187.19     17.16 o 
  -1  12  14       83.47       88.89     10.11 o 
   0  12  14       63.34       54.50      9.02 o 
   1  12  14      100.87      114.29     11.22 o 
   2  12  14      231.90      247.79     16.54 o 
   3  12  14      300.79      287.78     14.07 o 
   4  12  14        2.79        6.95      8.33 o 
   5  12  14      227.23      235.87     14.83 o 
   6  12  14      270.98      264.73     18.96 o 
  -1  13  14       11.72       -3.65     12.05 o 
   0  13  14      225.42      216.08     17.71 o 
   1  13  14       13.02       -0.13      8.71 o 
   2  13  14      319.02      343.64     15.29 o 
   3  13  14      428.16      415.54     16.31 o 
   4  13  14      481.15      426.02     21.41 o 
   5  13  14       87.83      107.21     14.42 o 
   1  14  14      371.92      392.18     49.88 o 
   2  14  14        4.09       -8.76     14.17 o 
   3  14  14        9.56       -2.94     14.44 o 
  -2  -3  15       12.86        8.17     11.81 o 
  -1  -3  15      252.40      253.80     13.37 o 
   0  -3  15       75.61       78.56      9.88 o 
   1  -3  15       32.52       32.46      9.04 o 
   2  -3  15      375.80      372.05     18.58 o 
  -3  -2  15       13.53       -6.89     11.94 o 
  -2  -2  15        3.55        9.18      7.46 o 
  -1  -2  15      230.75      233.20     12.16 o 
   0  -2  15       20.12       26.58      7.90 o 
   1  -2  15       54.55       55.93     10.87 o 
   2  -2  15       60.02       52.68      9.41 o 
   3  -2  15      369.01      394.74     19.02 o 
   4  -2  15      257.74      273.30     22.49 o 
  -3  -1  15       15.56       12.26      9.70 o 
  -2  -1  15      183.87      200.20     13.00 o 
  -1  -1  15       96.16       85.33     10.40 o 
   0  -1  15     1367.47     1328.19     24.62 o 
   1  -1  15        2.22       -5.06      7.13 o 
   2  -1  15      176.50      172.11     21.34 o 
   3  -1  15      522.90      480.97     17.74 o 
   4  -1  15       41.53       46.90     14.85 o 
  -4   0  15      427.66      404.43     26.49 o 
  -3   0  15       43.78       36.09      9.61 o 
  -2   0  15      386.59      349.98     17.16 o 
  -1   0  15       61.25       53.96      9.78 o 
   0   0  15      638.86      642.59     19.53 o 
   1   0  15     1736.62     1725.88     27.83 o 
   2   0  15       44.76       23.91      7.77 o 
   3   0  15      300.36      290.36     13.75 o 
   4   0  15      227.34      219.10     12.66 o 
   5   0  15       22.41       14.92     14.34 o 
  -4   1  15      491.49      477.41     23.32 o 
  -3   1  15       76.33       71.63     14.00 o 
  -2   1  15      459.81      454.78     15.03 o 
  -1   1  15      736.15      692.10     23.67 o 
   0   1  15      395.34      384.52     21.28 o 
   1   1  15       11.82       -3.50      7.06 o 
   2   1  15       73.03       68.19      8.94 o 
   3   1  15       34.66       26.59      8.06 o 
   4   1  15       56.48       49.08      9.03 o 
   5   1  15        0.75       -7.90      7.90 o 
   6   1  15       33.66       48.84     13.57 o 
  -4   2  15        0.71      -11.75     11.75 o 
  -3   2  15      718.28      762.73     20.20 o 
  -2   2  15      165.32      164.37     10.67 o 
  -1   2  15      314.97      302.87     12.82 o 
   0   2  15      492.04      476.38     15.82 o 
   1   2  15      359.69      371.13     16.52 o 
   2   2  15        3.02        0.51      7.29 o 
   3   2  15        1.65        9.22      7.60 o 
   4   2  15       35.40       24.18      8.54 o 
   5   2  15      480.15      467.54     17.36 o 
   6   2  15      460.40      400.71     25.69 o 
  -4   3  15      765.11      745.95     20.98 o 
  -3   3  15      676.85      664.15     19.39 o 
  -2   3  15      329.82      342.46     15.15 o 
  -1   3  15     1356.19     1393.05     22.39 o 
   0   3  15      197.46      205.21     10.67 o 
   1   3  15       58.60       58.28      7.73 o 
   2   3  15      232.75      254.98     11.30 o 
   3   3  15      944.22      919.30     19.73 o 
   4   3  15      624.92      598.59     19.91 o 
   5   3  15        0.67       -7.27      7.27 o 
   6   3  15       27.50       33.71     13.69 o 
  -4   4  15      195.62      187.33     12.48 o 
  -3   4  15     1484.11     1471.99     25.80 o 
  -2   4  15      732.46      703.04     17.95 o 
  -1   4  15        0.69        3.51      6.92 o 
   0   4  15      439.12      442.46     13.93 o 
   1   4  15      257.36      262.01     11.49 o 
   2   4  15      422.61      391.52     13.25 o 
   3   4  15      370.70      334.61     13.63 o 
   4   4  15     1013.44     1049.70     21.44 o 
   5   4  15      669.03      634.49     19.46 o 
   6   4  15       18.95       11.36      8.39 o 
   7   4  15       20.99        1.08     20.24 o 
  -4   5  15       81.90       92.82     11.33 o 
  -3   5  15      106.72      101.64     10.37 o 
  -2   5  15      221.71      203.81     11.97 o 
  -1   5  15       20.58       21.89      7.42 o 
   0   5  15        6.06        2.13      6.72 o 
   1   5  15       10.73        7.88      6.35 o 
   2   5  15        1.47        4.35      6.40 o 
   3   5  15      154.19      174.39     10.32 o 
   4   5  15     1076.79     1130.77     20.59 o 
   5   5  15      267.04      278.05     12.48 o 
   6   5  15       60.05       79.33     10.11 o 
   7   5  15       21.23        5.23     11.23 o 
  -4   6  15      474.95      509.66     17.65 o 
  -3   6  15      239.66      237.44     13.25 o 
  -2   6  15      263.50      258.91     11.82 o 
  -1   6  15       37.75       40.91      7.54 o 
   0   6  15       21.36       30.55      7.22 o 
   1   6  15      360.78      367.08     11.59 o 
   2   6  15       97.33      112.55      8.44 o 
   3   6  15      769.44      770.21     17.13 o 
   4   6  15      420.93      418.38     14.19 o 
   5   6  15     3111.85     3194.68     37.46 o 
   6   6  15       55.05       56.26     10.17 o 
   7   6  15       10.77        4.65      9.93 o 
  -4   7  15      517.83      480.08     17.83 o 
  -3   7  15        0.42       -2.58      7.87 o 
  -2   7  15        1.31        9.00      7.11 o 
  -1   7  15       42.92       29.39      9.42 o 
   0   7  15     1545.16     1547.39     20.07 o 
   1   7  15      151.04      144.25      8.26 o 
   2   7  15      240.82      233.90      9.93 o 
   3   7  15      424.69      405.78     12.04 o 
   4   7  15      344.90      347.31     12.50 o 
   5   7  15      325.81      326.22     12.40 o 
   6   7  15      434.32      478.99     15.43 o 
   7   7  15      398.59      419.84     16.74 o 
  -4   8  15      109.69      112.78     12.02 o 
  -3   8  15     1057.11     1072.08     27.33 o 
  -2   8  15      798.43      778.58     15.51 o 
  -1   8  15      654.00      684.09     14.02 o 
   0   8  15        6.40       -0.58      6.65 o 
   1   8  15     2630.63     2711.69     27.72 o 
   2   8  15      309.88      320.05     11.23 o 
   3   8  15      240.15      229.20     10.66 o 
   4   8  15      218.90      215.87     11.45 o 
   5   8  15      133.66      142.49     11.25 o 
   6   8  15       80.48       77.94     10.21 o 
   7   8  15       12.46       30.89     13.04 o 
  -3   9  15       13.70        9.77      8.38 o 
  -2   9  15        1.67       -6.96      7.23 o 
  -1   9  15       56.27       42.98      8.14 o 
   0   9  15     1576.64     1697.50     25.55 o 
   1   9  15      472.57      506.39     14.94 o 
   2   9  15      645.00      660.18     16.36 o 
   3   9  15      116.23      130.94     11.51 o 
   4   9  15      283.01      308.47     19.00 o 
   5   9  15      115.09      114.08     15.56 o 
   6   9  15      163.25      185.98     13.78 o 
  -3  10  15      168.97      168.59     14.24 o 
  -2  10  15       25.38       33.86      9.74 o 
  -1  10  15      141.93      156.31     10.84 o 
   0  10  15      178.77      169.99     11.94 o 
   1  10  15     1779.74     1859.64     34.49 o 
   2  10  15      855.23      909.79     20.36 o 
   3  10  15       32.58       41.99      8.78 o 
   4  10  15        2.64        0.86      9.14 o 
   5  10  15      450.56      429.17     22.71 o 
   6  10  15     1128.11     1166.82     37.62 o 
  -2  11  15       14.44       20.64     12.10 o 
  -1  11  15       49.67       47.30     12.48 o 
   0  11  15       23.66       36.62      9.42 o 
   1  11  15       65.48       53.29      9.71 o 
   2  11  15      877.76      908.77     33.87 o 
   3  11  15      154.62      172.89     11.66 o 
   4  11  15        6.80        4.70      8.20 o 
   5  11  15        2.20       -8.80      8.95 o 
  -1  12  15      147.65      145.43     13.68 o 
   0  12  15      126.03      121.04     12.90 o 
   1  12  15      137.61      118.34     11.11 o 
   2  12  15        2.53       -8.05      8.45 o 
   3  12  15      169.64      186.91     12.89 o 
   4  12  15      153.34      158.97     15.97 o 
   5  12  15        0.29        6.42     12.16 o 
   1  13  15       48.80       79.37     14.57 o 
   2  13  15       31.22       35.06     13.10 o 
   3  13  15       20.46       16.72     13.40 o 
  -1  -1  16      191.67      197.92     35.79 o 
   0  -1  16      482.35      470.33     26.60 o 
   1  -1  16      647.46      651.94     24.90 o 
   2  -1  16      294.93      296.33     22.13 o 
  -2   0  16      188.06      171.26     19.66 o 
  -1   0  16      124.33      135.02     15.04 o 
   0   0  16      217.32      187.29     13.48 o 
   1   0  16       13.09       10.72      8.90 o 
   2   0  16      672.57      627.91     23.44 o 
   3   0  16     1000.40      940.00     35.82 o 
   4   0  16       30.28        4.34     20.60 o 
  -3   1  16        1.36      -11.30     13.43 o 
  -2   1  16       50.63       49.22     19.84 o 
  -1   1  16       80.62       72.14      9.80 o 
   0   1  16      196.10      196.46     13.57 o 
   1   1  16      608.48      605.00     25.08 o 
   2   1  16      239.98      210.81     16.35 o 
   3   1  16      122.95       92.29     10.13 o 
   4   1  16     1190.63     1162.17     57.07 o 
  -3   2  16        3.84       31.08     20.19 o 
  -2   2  16        1.85        7.24     10.23 o 
  -1   2  16      831.20      816.45     20.67 o 
   0   2  16      246.99      243.41     12.30 o 
   1   2  16       47.03       58.96      9.30 o 
   2   2  16      110.25      119.25     10.85 o 
   3   2  16        3.83       -4.81     11.84 o 
   4   2  16       17.05       16.29      8.59 o 
   5   2  16      296.69      258.06     26.32 o 
  -3   3  16     1600.75     1548.25     52.81 o 
  -2   3  16     2041.41     1991.79     37.49 o 
  -1   3  16      134.02      101.68     11.04 o 
   0   3  16     1769.94     1756.16     27.87 o 
   1   3  16      564.40      550.90     16.31 o 
   2   3  16        9.78        8.35      8.28 o 
   3   3  16       25.37       31.24      9.25 o 
   4   3  16       90.46       81.96      9.77 o 
   5   3  16      100.08      100.56     13.85 o 
  -3   4  16        2.03       -1.76     18.92 o 
  -2   4  16      306.85      287.58     13.96 o 
  -1   4  16     1076.27     1103.29     22.49 o 
   0   4  16      726.75      773.24     19.15 o 
   1   4  16      393.03      378.70     13.74 o 
   2   4  16      281.83      261.96     12.99 o 
   3   4  16      382.23      374.78     15.01 o 
   4   4  16     1220.25     1285.86     24.47 o 
   5   4  16      127.64      124.04     10.86 o 
  -3   5  16       36.81       40.52     12.66 o 
  -2   5  16      337.72      365.98     15.23 o 
  -1   5  16        2.15        1.35      7.89 o 
   0   5  16      713.81      713.35     18.89 o 
   1   5  16     2371.98     2403.95     33.78 o 
   2   5  16      151.07      126.35     10.62 o 
   3   5  16      349.99      370.15     15.03 o 
   4   5  16      167.21      165.01     15.11 o 
   5   5  16     2403.36     2428.15     35.08 o 
   6   5  16      564.72      581.54     22.63 o 
  -3   6  16      133.10      150.63     12.16 o 
  -2   6  16       74.42       84.14     10.29 o 
  -1   6  16      386.80      395.18     15.65 o 
   0   6  16       12.47        0.23      8.10 o 
   1   6  16      437.69      464.25     15.52 o 
   2   6  16      230.35      238.85     11.77 o 
   3   6  16      168.82      157.97     11.05 o 
   4   6  16      973.56     1013.46     20.75 o 
   5   6  16       94.49       67.08      9.23 o 
   6   6  16      918.56      968.34     34.29 o 
  -3   7  16     3540.51     3632.17     51.12 o 
  -2   7  16      373.79      359.43     13.35 o 
  -1   7  16       53.31       76.61     16.89 o 
   0   7  16        7.15        0.31      7.80 o 
   1   7  16      538.81      582.47     17.36 o 
   2   7  16      492.64      475.44     14.16 o 
   3   7  16       73.95       69.95      8.52 o 
   4   7  16       14.82        9.02      8.06 o 
   5   7  16     2182.11     2330.23     34.88 o 
   6   7  16      254.99      264.59     14.32 o 
  -2   8  16     1153.20     1205.40     21.20 o 
  -1   8  16      394.02      384.97     14.29 o 
   0   8  16      643.13      644.00     15.06 o 
   1   8  16      367.53      358.58     12.32 o 
   2   8  16      476.16      515.36     14.32 o 
   3   8  16      615.13      671.76     15.09 o 
   4   8  16       12.19       -1.97      7.89 o 
   5   8  16       56.95       69.61     10.24 o 
  -2   9  16      111.56      113.94     10.74 o 
  -1   9  16        1.56       12.89      8.50 o 
   0   9  16      145.73      139.00     10.89 o 
   1   9  16     1398.65     1483.91     24.45 o 
   2   9  16     3079.50     3213.97     41.16 o 
   3   9  16      309.67      325.35     13.46 o 
   4   9  16      254.18      277.97     13.09 o 
   5   9  16      974.78      975.93     24.77 o 
  -1  10  16      425.83      430.59     21.42 o 
   0  10  16      305.44      296.13     14.97 o 
   1  10  16      628.41      637.36     23.84 o 
   2  10  16     1412.26     1475.46     35.68 o 
   3  10  16     2268.49     2387.88     34.55 o 
   4  10  16      749.29      786.41     22.34 o 
   5  10  16       51.86       52.29     16.33 o 
   0  11  16      165.01      173.64     14.05 o 
   1  11  16       12.35        0.50      9.06 o 
   2  11  16      330.10      374.83     21.96 o 
   3  11  16       48.15       31.84      9.41 o 
   4  11  16      364.04      360.97     19.39 o 
   1  12  16      111.83      129.58     17.57 o 
   2  12  16       55.81       44.19     15.08 o 
   3  12  16      164.34      149.04     20.69 o 
   0   1  17      121.62       88.69     17.72 o 
   1   1  17       14.43       13.02     12.39 o 
   2   1  17      752.63      727.49     35.09 o 
  -1   2  17      131.25      130.21     16.06 o 
   0   2  17      749.41      710.05     27.01 o 
   1   2  17      371.04      357.68     21.17 o 
   2   2  17      151.29      136.23     15.74 o 
   3   2  17      121.03      143.57     16.30 o 
  -1   3  17      681.37      693.42     34.90 o 
   0   3  17      457.05      482.56     23.61 o 
   1   3  17      398.28      381.95     22.17 o 
   2   3  17      210.86      162.91     26.39 o 
   3   3  17       15.94        5.34     11.97 o 
  -2   4  17      311.92      302.00     27.17 o 
  -1   4  17       60.94       67.28     23.70 o 
   0   4  17     1130.61     1112.94     25.43 o 
   1   4  17     3580.44     3682.72     54.36 o 
   2   4  17       67.80       57.24      9.40 o 
   3   4  17       73.14       75.99     17.94 o 
   4   4  17      180.28      155.35     14.69 o 
  -2   5  17       60.98       87.19     13.38 o 
  -1   5  17      576.83      580.73     21.93 o 
   0   5  17      618.25      568.34     18.26 o 
   1   5  17      451.94      505.32     18.56 o 
   2   5  17     3695.82     3692.45     45.46 o 
   3   5  17      511.29      481.62     19.97 o 
   4   5  17       86.50       69.62     13.00 o 
  -2   6  17       24.21       35.42     25.30 o 
  -1   6  17       19.47        4.50     10.65 o 
   0   6  17      175.57      137.41     11.80 o 
   1   6  17      482.64      480.59     18.73 o 
   2   6  17        2.55        3.38      8.46 o 
   3   6  17      329.54      319.81     15.03 o 
   4   6  17      227.54      220.95     13.35 o 
  -1   7  17       12.81       21.34      9.25 o 
   0   7  17       55.03       78.99     10.73 o 
   1   7  17      132.30      124.23     11.46 o 
   2   7  17      128.15      142.07     16.02 o 
   3   7  17       93.13      127.11     10.52 o 
   4   7  17       19.36       14.50      8.37 o 
  -1   8  17       45.05       37.69      9.23 o 
   0   8  17      124.05      109.53     13.13 o 
   1   8  17      350.51      351.71     19.21 o 
   2   8  17      233.12      253.04     13.89 o 
   3   8  17      497.15      477.74     16.37 o 
   4   8  17       67.08       42.87     11.24 o 
   0   9  17      233.07      243.38     14.35 o 
   1   9  17        2.30       13.54      8.99 o 
   2   9  17     1033.46     1083.38     29.99 o 
   3   9  17     1736.55     1850.86     30.64 o 
   1  10  17       77.62       95.54     12.85 o 
   2  10  17      555.20      575.19     18.83 o 
                                                 
